# Supplementary material for: Non-Targeted Metabolomic Analyses Provide Insights into Exogenous Trehalose-Mediated Heat Stress Tolerance in Tea Plants (Camellia sinensis L.)
Source: Plants (Basel). 2026 Jun 23;15(13):1938. doi: 10.3390/plants15131938 (PMC13364077; doi:10.3390/plants15131938)
Supplement: Supplementary file 1 [file plants-15-01938-s001.zip › Supplementary Table S1.xlsx]

## Sheet: Model parameter
Group	Type	PRE	ORT	N	R2X(cum)	R2Y(cum)	Q2(cum)	R2	Q2
T vs. CK	OPLS	1	2	12	0.662	1	0.972	0.962	-0.233
TT vs. CK	OPLS	1	2	12	0.642	1	0.971	0.97	-0.137
TT vs. T	OPLS	1	2	12	0.64	1	0.983	0.966	-0.306
Allsample	PLS	3	0	18	0.635	0.991	0.97	0.513	-1.572
