# Supplementary material for: Non-Targeted Metabolomic Analyses Provide Insights into Exogenous Trehalose-Mediated Heat Stress Tolerance in Tea Plants (Camellia sinensis L.)
Source: Plants (Basel). 2026 Jun 23;15(13):1938. doi: 10.3390/plants15131938 (PMC13364077; doi:10.3390/plants15131938)
Supplement: Supplementary file 1 [file plants-15-01938-s001.zip › Supplementary Table S2.xlsx]

## Sheet: Model parameter
Group	Type	PRE	ORT	N	R2X(cum)	R2Y(cum)	Q2(cum)	R2	Q2
T vs. CK	OPLS	1	2	12	0.785	1	0.994	0.928	-0.403
TT vs. CK	OPLS	1	2	12	0.751	0.998	0.98	0.862	-0.34
TT vs. T	OPLS	1	2	12	0.814	1	0.993	0.873	-0.286
Allsample	PLS	3	0	18	0.782	0.989	0.972	0.195	-1.251
