# Supplementary material for: Non-Targeted Metabolomic Analyses Provide Insights into Exogenous Trehalose-Mediated Heat Stress Tolerance in Tea Plants (Camellia sinensis L.)
Source: Plants (Basel). 2026 Jun 23;15(13):1938. doi: 10.3390/plants15131938 (PMC13364077; doi:10.3390/plants15131938)
Supplement: Supplementary file 1 [file plants-15-01938-s001.zip › Supplementary Table S3.xls]

## Sheet: Sheet1
Metabolites	Super Class	Class	Sub Class	average(CK)	average(T)	average(TT)
Picolinic Acid	Organoheterocyclic compounds	Pyridines and derivatives	Pyridinecarboxylic acids and derivatives	0.00209145	0.00165824	0.00133032
Oleic Acid	Lipids and lipid-like molecules	Fatty Acyls	Fatty acids and conjugates	0.0143547	0.00415517	0.00212868
Erythritol	Organic oxygen compounds	Organooxygen compounds	Carbohydrates and carbohydrate conjugates	0.00837357	0.0146505	0.00463009
L-Asparagine	Organic acids and derivatives	Carboxylic acids and derivatives	Amino acids, peptides, and analogues	0.00302266	0.0190282	0.00510144
Galactose 1-Phosphate	Organic oxygen compounds	Organooxygen compounds	Carbohydrates and carbohydrate conjugates	0.317458	0.225613	0.564782
Meso-Tartrate	Organic acids and derivatives	Hydroxy acids and derivatives	Beta hydroxy acids and derivatives	0.00591076	0.00873108	0.00450845
Deoxycholic Acid	Lipids and lipid-like molecules	Steroids and steroid derivatives	Bile acids, alcohols and derivatives	0.0250628	0.00914062	0.00543401
Ursodeoxycholic Acid	Lipids and lipid-like molecules	Steroids and steroid derivatives	Bile acids, alcohols and derivatives	0.0156468	0.00626535	0.00344686
Epinephrine	Benzenoids	Phenols	Benzenediols	0.179741	0.298518	0.129417
L-Pipecolic Acid	Organic acids and derivatives	Carboxylic acids and derivatives	Amino acids, peptides, and analogues	0.00169854	0.000959943	0.0023614
Quebrachitol	Organic oxygen compounds	Organooxygen compounds	Alcohols and polyols	0.00728889	0.00200862	0.00338493
L-Serine	Organic acids and derivatives	Carboxylic acids and derivatives	Amino acids, peptides, and analogues	0.0463871	0.0238484	0.0339043
Oxoglutaric Acid	Organic acids and derivatives	Keto acids and derivatives	Gamma-keto acids and derivatives	0.00597379	0.00781502	0.00424055
Indolelactic Acid	Organoheterocyclic compounds	Indoles and derivatives	Indolyl carboxylic acids and derivatives	0.0443302	0.0930297	0.066009
D-(-)-Citramalic Acid	Lipids and lipid-like molecules	Fatty Acyls	Fatty acids and conjugates	0.00294119	0.00375231	0.00231035
Alpha-D-Lactose	Organic oxygen compounds	Organooxygen compounds	Carbohydrates and carbohydrate conjugates	0.0389145	0.0328638	0.0205507
L-Phenylalanine	Organic acids and derivatives	Carboxylic acids and derivatives	Amino acids, peptides, and analogues	0.0491229	0.0473209	0.0651413
Galactaric Acid	Organic oxygen compounds	Organooxygen compounds	Carbohydrates and carbohydrate conjugates	0.316776	0.288657	0.217653
L-Threonine	Organic acids and derivatives	Carboxylic acids and derivatives	Amino acids, peptides, and analogues	0.0366598	0.0410716	0.0672565
L-Alanine	Organic acids and derivatives	Carboxylic acids and derivatives	Amino acids, peptides, and analogues	0.112412	0.112207	0.148114
Prolin	Organic acids and derivatives	Carboxylic acids and derivatives	Amino acids, peptides, and analogues	0.00477127	0.0039047	0.00845903
3-Methylbenzenethiol	Benzenoids	Thiophenols	Unclassified	0.0026172	0.00217782	0.00323482
Prunin	Phenylpropanoids and polyketides	Flavonoids	Flavonoid glycosides	0.11545	0.130145	0.0825969
5-Heptyl-1h-Indole-2,3-Dione	Unclassified	Unclassified	Unclassified	0.00471798	0.0042783	0.0028825
Pyroglutamic Acid	Organic acids and derivatives	Carboxylic acids and derivatives	Amino acids, peptides, and analogues	0.0632288	0.0736834	0.0930273
L-Proline	Organic acids and derivatives	Carboxylic acids and derivatives	Amino acids, peptides, and analogues	0.0134007	0.01776	0.0467073
2s-Amino-Butanoic Acid	Organic acids and derivatives	Carboxylic acids and derivatives	Amino acids, peptides, and analogues	0.00420863	0.00472896	0.00798167
3-Hydroxy-3-(4-Hydroxy-3-Methoxyphenyl)Propanoic Acid	Unclassified	Unclassified	Unclassified	0.0302525	0.0367048	0.0165039
5-Methylpyrrolidin-2-One	Unclassified	Unclassified	Unclassified	0.012061	0.0135869	0.00865577
Ht-2 Toxin	Lipids and lipid-like molecules	Prenol lipids	Sesquiterpenoids	0.0922542	0.0788134	0.0617465
Gallic Acid	Benzenoids	Benzene and substituted derivatives	Benzoic acids and derivatives	1.19797	1.32133	0.883547
L-Lysine	Organic acids and derivatives	Carboxylic acids and derivatives	Amino acids, peptides, and analogues	0.0244595	0.0260573	0.0514058
4-Hydroxyproline	Organic acids and derivatives	Carboxylic acids and derivatives	Amino acids, peptides, and analogues	0.00180219	0.00145179	0.00261402
Epigallocatechin	Phenylpropanoids and polyketides	Flavonoids	Flavans	3.77477	3.19454	4.76722
Lactulose	Organic oxygen compounds	Organooxygen compounds	Carbohydrates and carbohydrate conjugates	0.229774	0.255168	4.69793
Maltitol	Lipids and lipid-like molecules	Fatty Acyls	Fatty acyl glycosides	0.0865774	0.0867198	0.0650338
Cis-Piceid	Phenylpropanoids and polyketides	Stilbenes	Stilbene glycosides	0.00990371	0.0109245	0.0178068
Kynurenine	Organic oxygen compounds	Organooxygen compounds	Carbonyl compounds	0.007184	0.0081793	0.0055277
D-Threonic Acid	Organic oxygen compounds	Organooxygen compounds	Carbohydrates and carbohydrate conjugates	0.0214428	0.0193304	0.0267506
4-Hydroxybenzoic Acid	Benzenoids	Benzene and substituted derivatives	Benzoic acids and derivatives	0.00262714	0.00302995	0.00204707
Beta-Mannosylglycerate	Unclassified	Unclassified	Unclassified	0.00597506	0.00633071	0.00434059
2-Isopropyl-Malic Acid	Lipids and lipid-like molecules	Fatty Acyls	Fatty acids and conjugates	0.000847512	0.000740219	0.000501917
Traumatic Acid	Lipids and lipid-like molecules	Fatty Acyls	Fatty acids and conjugates	0.144166	0.137419	0.103891
Aminomalonic Acid	Organic acids and derivatives	Carboxylic acids and derivatives	Amino acids, peptides, and analogues	0.00134829	0.00128449	0.00202332
Myo-Inositol 1-Phosphate	Organic oxygen compounds	Organooxygen compounds	Alcohols and polyols	0.0680807	0.0676209	0.0493783
2-Aminohexanedioic Acid	Organic acids and derivatives	Carboxylic acids and derivatives	Amino acids, peptides, and analogues	0.00551646	0.00653529	0.00434234
L-Tyrosine	Organic acids and derivatives	Carboxylic acids and derivatives	Amino acids, peptides, and analogues	0.362692	0.351703	0.850713
N-Acetylgalactosamine	Organic oxygen compounds	Organooxygen compounds	Carbohydrates and carbohydrate conjugates	0.000896417	0.002191	0.00109347
Glucose 6-Phosphate	Organic oxygen compounds	Organooxygen compounds	Carbohydrates and carbohydrate conjugates	0.401436	0.206306	0.432785
Glyceraldehyde	Organic oxygen compounds	Organooxygen compounds	Carbohydrates and carbohydrate conjugates	0.00145345	0.00194408	0.00150942
D-Xylose	Organic oxygen compounds	Organooxygen compounds	Carbohydrates and carbohydrate conjugates	0.0210708	0.0377745	0.0187316
Salicylic Acid	Benzenoids	Benzene and substituted derivatives	Benzoic acids and derivatives	0.0131872	0.017666	0.0108621
Gluconic Acid	Organic oxygen compounds	Organooxygen compounds	Carbohydrates and carbohydrate conjugates	0.106983	0.1324	0.10525
2-Amino-2-Methyl-1,3-Propanediol	Organic nitrogen compounds	Organonitrogen compounds	Amines	0.00279125	0.00185693	0.00293554
L-Erythrulose	Organic oxygen compounds	Organooxygen compounds	Carbohydrates and carbohydrate conjugates	0.00101046	0.00153727	0.00104816
Caffeine	Organoheterocyclic compounds	Imidazopyrimidines	Purines and purine derivatives	0.635066	0.454879	0.700703
(4s,5r)-4,5-Dihydroxy-3-Oxocyclohexene-1-Carboxylic Acid	Unclassified	Unclassified	Unclassified	0.0184078	0.0408036	0.017136
Malic Acid	Organic acids and derivatives	Hydroxy acids and derivatives	Beta hydroxy acids and derivatives	0.526838	0.764676	0.526355
Xylose	Organic oxygen compounds	Organooxygen compounds	Carbohydrates and carbohydrate conjugates	0.0262432	0.0334401	0.0214493
L-Methionine	Organic acids and derivatives	Carboxylic acids and derivatives	Amino acids, peptides, and analogues	0.00260636	0.00161212	0.0025593
Urea	Organic acids and derivatives	Organic carbonic acids and derivatives	Ureas	0.00580091	0.00309719	0.00433353
2-Deoxy-D-Ribose	Organic oxygen compounds	Organooxygen compounds	Carbonyl compounds	0.0446306	0.035534	0.0467768
Rhamnose	Organic oxygen compounds	Organooxygen compounds	Carbohydrates and carbohydrate conjugates	0.0626677	0.086705	0.0655529
D-Arabitol	Organic oxygen compounds	Organooxygen compounds	Carbohydrates and carbohydrate conjugates	0.013299	0.0169154	0.0125282
2-Ketoglucose	Organic oxygen compounds	Organooxygen compounds	Carbohydrates and carbohydrate conjugates	0.00317317	0.00235873	0.00400885
D-Galactose 6-Phosphate	Organic oxygen compounds	Organooxygen compounds	Carbohydrates and carbohydrate conjugates	0.186795	0.0846191	0.204037
Mannitol	Organic oxygen compounds	Organooxygen compounds	Carbohydrates and carbohydrate conjugates	0.0606119	0.0809244	0.0550114
D-Mannonic Acid	Organic acids and derivatives	Hydroxy acids and derivatives	Medium-chain hydroxy acids and derivatives	0.00438463	0.00550969	0.00426582
Aldehydo-L-Iduronate	Organic oxygen compounds	Organooxygen compounds	Carbohydrates and carbohydrate conjugates	0.0299558	0.042447	0.027499
Niacinamide	Organoheterocyclic compounds	Pyridines and derivatives	Pyridinecarboxylic acids and derivatives	0.00508246	0.00373325	0.00522205
Adenosine	Nucleosides, nucleotides, and analogues	Purine nucleosides	Unclassified	0.188241	0.356915	0.230862
Dopamine	Benzenoids	Phenols	Benzenediols	0.0331349	0.0255163	0.0416644
Citraconic Acid	Lipids and lipid-like molecules	Fatty Acyls	Fatty acids and conjugates	0.000406349	0.000581051	0.000453762
Fumaric Acid	Organic acids and derivatives	Carboxylic acids and derivatives	Dicarboxylic acids and derivatives	0.0163207	0.0238784	0.0147652
3,4-Dihydroxyphenylglycol	Benzenoids	Phenols	Benzenediols	0.0102291	0.0127273	0.00894773
4-Hydroxycyclohexylcarboxylic Acid	Organic oxygen compounds	Organooxygen compounds	Alcohols and polyols	0.00154477	0.000994167	0.00139281
Ginkgolide B	Lipids and lipid-like molecules	Prenol lipids	Terpene lactones	0.0143066	0.0186559	0.0125349
Allose	Organic oxygen compounds	Organooxygen compounds	Carbohydrates and carbohydrate conjugates	0.0181343	0.024072	0.0162104
1-O-Trans-P-Coumaroylglycerol	Phenylpropanoids and polyketides	Cinnamic acids and derivatives	Hydroxycinnamic acids and derivatives	0.74631	0.438742	0.887753
L-Glutamine	Organic acids and derivatives	Carboxylic acids and derivatives	Amino acids, peptides, and analogues	0.00224191	0.00488832	0.00260526
Glucaric Acid	Organic oxygen compounds	Organooxygen compounds	Carbohydrates and carbohydrate conjugates	0.00790202	0.0102353	0.00645468
Beta-Alanine	Organic acids and derivatives	Carboxylic acids and derivatives	Amino acids, peptides, and analogues	0.00139398	0.000562455	0.00162628
Oxoadipic Acid	Organic acids and derivatives	Keto acids and derivatives	Medium-chain keto acids and derivatives	0	0.00617309	0.00479407
Sphingosine	Organic nitrogen compounds	Organonitrogen compounds	Amines	0	0.242007	0.326813
2-Hydroxyglutaric Acid	Organic acids and derivatives	Hydroxy acids and derivatives	Short-chain hydroxy acids and derivatives	0	0.00548407	0.00374647
Alpha-Cortolone	Lipids and lipid-like molecules	Steroids and steroid derivatives	Hydroxysteroids	0	0.0620402	0.0482022
Maltotriose	Organic oxygen compounds	Organooxygen compounds	Carbohydrates and carbohydrate conjugates	0	0.399175	0.320866
1-Kestose	Organic oxygen compounds	Organooxygen compounds	Carbohydrates and carbohydrate conjugates	0	0.251301	0.176704
Digitoxose	Organic oxygen compounds	Organooxygen compounds	Carbohydrates and carbohydrate conjugates	0	0.00477368	0.00361971
Emodin	Benzenoids	Anthracenes	Anthraquinones	0	3.24995	4.76775
Caproic Acid	Lipids and lipid-like molecules	Fatty Acyls	Fatty acids and conjugates	0	0.446045	0.339248
Tryptamine	Organoheterocyclic compounds	Indoles and derivatives	Tryptamines and derivatives	0	0.0190803	0.0248329
3-Acetamidobenzoic Acid	Benzenoids	Benzene and substituted derivatives	Benzoic acids and derivatives	0	0.0425417	0.0278837
Tartaric Acid	Organic oxygen compounds	Organooxygen compounds	Carbohydrates and carbohydrate conjugates	0	0.00250499	0.00174369
1,5-Anhydrosorbitol	Organic oxygen compounds	Organooxygen compounds	Carbohydrates and carbohydrate conjugates	0	0.157616	0.0664687
5-Methyluridine	Nucleosides, nucleotides, and analogues	Pyrimidine nucleosides	Unclassified	0	0.0310853	0.0218119
4'-(Salicylideneamino)Acetanilide	Unclassified	Unclassified	Unclassified	0	0.0176679	0.0126421
5-Hydroxy-L-Tryptophan	Organoheterocyclic compounds	Indoles and derivatives	Tryptamines and derivatives	0	0.0609903	0.0900365
Isonicotinic Acid	Organoheterocyclic compounds	Pyridines and derivatives	Pyridinecarboxylic acids and derivatives	0	0.00826258	0.00648586
Xylitol	Organic oxygen compounds	Organooxygen compounds	Carbohydrates and carbohydrate conjugates	0	0.428881	0.592336
L-Dopa	Organic acids and derivatives	Carboxylic acids and derivatives	Amino acids, peptides, and analogues	0	0.0094001	0.0370306
Lignoceric Acid	Lipids and lipid-like molecules	Fatty Acyls	Fatty acids and conjugates	0.0324739	0.0255502	0.0240727
L-Lactic Acid	Organic acids and derivatives	Hydroxy acids and derivatives	Alpha hydroxy acids and derivatives	0.0590511	0.0246408	0.0240473
D-Lyxose	Organic oxygen compounds	Organooxygen compounds	Carbohydrates and carbohydrate conjugates	0.00145355	0.00221659	0.00209844
5-Methylimidazolidine-2,4-Dione	Unclassified	Unclassified	Unclassified	0.00549486	0.00415962	0.00368171
Pantothenic Acid	Organic oxygen compounds	Organooxygen compounds	Alcohols and polyols	0.00681484	0.00947408	0.00972017
L-Isoleucine	Organic acids and derivatives	Carboxylic acids and derivatives	Amino acids, peptides, and analogues	0.0285263	0.0692061	0.0789159
Chenodeoxycholic Acid	Lipids and lipid-like molecules	Steroids and steroid derivatives	Bile acids, alcohols and derivatives	0.00183659	0.000112821	0.000112821
D-Ribulose 5-Phosphate	Organic oxygen compounds	Organooxygen compounds	Carbohydrates and carbohydrate conjugates	0.00413496	0.00807434	0.00688071
Hydroxyhydroquinone	Benzenoids	Phenols	Benzenetriols and derivatives	0.0016771	0.00126248	0.00110316
Methyl-Beta-Galactopyranoside	Organic oxygen compounds	Organooxygen compounds	Carbohydrates and carbohydrate conjugates	0.437664	0.0920794	0.101793
L-Tryptophan	Organoheterocyclic compounds	Indoles and derivatives	Indolyl carboxylic acids and derivatives	0.104533	0.279702	0.228489
Margaric Acid	Lipids and lipid-like molecules	Fatty Acyls	Fatty acids and conjugates	0.00182387	0.000393653	0.000112821
Palmitic Acid	Lipids and lipid-like molecules	Fatty Acyls	Fatty acids and conjugates	0.166963	0.0858953	0.0712061
3-Methylpiperazin-2-One	Unclassified	Unclassified	Unclassified	0.000599562	0.000417697	0.000382746
Myristic Acid	Lipids and lipid-like molecules	Fatty Acyls	Fatty acids and conjugates	0.0189889	0.011825	0.0132997
D-Tagatose	Organic oxygen compounds	Organooxygen compounds	Carbohydrates and carbohydrate conjugates	0.402952	0.562651	0.548519
4-Hydroxybutyric Acid	Lipids and lipid-like molecules	Fatty Acyls	Fatty acids and conjugates	0.00530022	0.00360275	0.00370449
Glutaric Acid	Organic acids and derivatives	Carboxylic acids and derivatives	Dicarboxylic acids and derivatives	0.00101727	0.000761279	0.000715605
L-Aspartic Acid	Organic acids and derivatives	Carboxylic acids and derivatives	Amino acids, peptides, and analogues	0.0740195	0.0410333	0.0442363
3-Phosphoglyceric Acid	Organic oxygen compounds	Organooxygen compounds	Carbohydrates and carbohydrate conjugates	0.00858943	0.00614484	0.00559261
Stearic Acid	Lipids and lipid-like molecules	Fatty Acyls	Fatty acids and conjugates	0.123714	0.070388	0.0597625
Ethyl 3a-Amino-2-(Dimethylamino)-7-Methoxy-4-Methyl-3-Oxo-2,3,3a,4-Tetrahydropyrrolo[3,4-B]Indole-8b(1h)-Carboxylate	Unclassified	Unclassified	Unclassified	0.0157599	0.0210461	0.0228988
Adenosine Monophosphate	Nucleosides, nucleotides, and analogues	Purine nucleotides	Purine ribonucleotides	0.00702233	0.00513965	0.0039955
Phosphite	Homogeneous non-metal compounds	Non-metal oxoanionic compounds	Non-metal phosphites	0.000438242	0.000112821	0.000112821
(+)-Catechin	Phenylpropanoids and polyketides	Flavonoids	Flavans	1.27439	1.85652	1.70306
5,5-Dimethylhydantoin	Unclassified	Unclassified	Unclassified	0.00174733	0.00135175	0.00122899
Uridine	Nucleosides, nucleotides, and analogues	Pyrimidine nucleosides	Unclassified	0.0338262	0.0468603	0.0559207
L-Threitol	Unclassified	Unclassified	Unclassified	0.00817319	0.00589927	0.00612644
2-Amino-4-Methylpentanoic Acid	Organic acids and derivatives	Carboxylic acids and derivatives	Amino acids, peptides, and analogues	0.0198921	0.0257355	0.0267723
L-Valine	Organic acids and derivatives	Carboxylic acids and derivatives	Amino acids, peptides, and analogues	0.0213895	0.0351144	0.0421025
Dinoprost Methyl	Lipids and lipid-like molecules	Fatty Acyls	Eicosanoids	0.0594492	0	0.0467532
Cis-Coutaric Acid	Phenylpropanoids and polyketides	Cinnamic acids and derivatives	Hydroxycinnamic acids and derivatives	0.252674	0	0.181644
Cellobiose	Organic oxygen compounds	Organooxygen compounds	Carbohydrates and carbohydrate conjugates	0.0210908	0	0.0291312
Daminozide	Lipids and lipid-like molecules	Fatty Acyls	Fatty acids and conjugates	0.0150308	0	0.0089158
T-Butylphosphonic Acid	Unclassified	Unclassified	Unclassified	0.00174299	0	0.0011422
Ribonic Acid	Organic oxygen compounds	Organooxygen compounds	Carbohydrates and carbohydrate conjugates	0.0603865	0	0.0756886
Succinic Acid	Organic acids and derivatives	Carboxylic acids and derivatives	Dicarboxylic acids and derivatives	0.102508	0	0.0691559
Pyruvic Acid	Organic acids and derivatives	Keto acids and derivatives	Alpha-keto acids and derivatives	0.00826782	0	0.00597714
D-(-)-Ribofuranose	Organic oxygen compounds	Organooxygen compounds	Carbohydrates and carbohydrate conjugates	0.00531081	0	0.00369563
Cytidine Monophosphate	Nucleosides, nucleotides, and analogues	Pyrimidine nucleotides	Pyrimidine ribonucleotides	0.00712291	0	0.00509377
Batyl Alcohol	Lipids and lipid-like molecules	Glycerolipids	Monoradylglycerols	0.0471465	0	0.0343901
Glycine	Organic acids and derivatives	Carboxylic acids and derivatives	Amino acids, peptides, and analogues	0.0292068	0	0.038541
L-Cysteine	Organic acids and derivatives	Carboxylic acids and derivatives	Amino acids, peptides, and analogues	0.00282869	0	0.00357952
1,3-Diazinan-2-One	Organoheterocyclic compounds	Diazines	Pyrimidines and pyrimidine derivatives	0.0014173	0	0.00111349
3,4,5,6-Tetrahydroxy-2-Methoxyhexanal	Unclassified	Unclassified	Unclassified	0.924282	0	0.698159
Heptylamine	Organic nitrogen compounds	Organonitrogen compounds	Amines	0.000619182	0	0.000422821
Methyl Alpha-D-Galactopyranoside	Organic oxygen compounds	Organooxygen compounds	Carbohydrates and carbohydrate conjugates	0.0148698	0	0.0119833
N-Acetylmannosamine	Organic oxygen compounds	Organooxygen compounds	Carbohydrates and carbohydrate conjugates	0.737192	0	0.946622
D-Fructose	Unclassified	Unclassified	Unclassified	4.20234	3.27871	0
Mannobiose	Unclassified	Unclassified	Unclassified	0.0538723	0.0226288	0
4-Aminobutyric Acid	Organic acids and derivatives	Carboxylic acids and derivatives	Amino acids, peptides, and analogues	0.00296791	0.00179439	0
Melibiose	Organic oxygen compounds	Organooxygen compounds	Carbohydrates and carbohydrate conjugates	0.808583	0.623007	0
Pulchelloside I	Unclassified	Unclassified	Unclassified	0.0736976	0.0912576	0
1,2,4,5-Cyclohexanetetrol	Organic oxygen compounds	Organooxygen compounds	Alcohols and polyols	0.207821	0.0691171	0
Udp-N-Acetylglucosamine	Nucleosides, nucleotides, and analogues	Pyrimidine nucleotides	Pyrimidine nucleotide sugars	0.00552028	0.00708615	0
Glycerol	Organic oxygen compounds	Organooxygen compounds	Carbohydrates and carbohydrate conjugates	0.029926	0.0192938	0
(+)-Gallocatechin	Phenylpropanoids and polyketides	Flavonoids	Flavans	0.00368556	0.004819	0
1-Tetracosanol	Lipids and lipid-like molecules	Fatty Acyls	Fatty alcohols	0.0426715	0.0304288	0
L-Fucitol	Organic oxygen compounds	Organooxygen compounds	Carbohydrates and carbohydrate conjugates	0.0719483	0.0905883	0
Succinic Acid Semialdehyde	Lipids and lipid-like molecules	Fatty Acyls	Fatty acids and conjugates	0.00121034	0.000867769	0
Fructose 1-Phosphate	Organic oxygen compounds	Organooxygen compounds	Carbohydrates and carbohydrate conjugates	0.00291165	0.00221205	0
Fructose	Organic oxygen compounds	Organooxygen compounds	Carbohydrates and carbohydrate conjugates	4.20234	3.27871	0
