# Supplementary material for: Non-Targeted Metabolomic Analyses Provide Insights into Exogenous Trehalose-Mediated Heat Stress Tolerance in Tea Plants (Camellia sinensis L.)
Source: Plants (Basel). 2026 Jun 23;15(13):1938. doi: 10.3390/plants15131938 (PMC13364077; doi:10.3390/plants15131938)
Supplement: Supplementary file 1 [file plants-15-01938-s001.zip › Supplementary Table S4.xlsx]

## Sheet: Sheet1
Metabolites	Super Class	Class	Sub Class	average(CK)	average(T)	average(TT)
FUMONISIN B2	Organic acids and derivatives	Carboxylic acids and derivatives	Fumonisins	152680	84015.5	122283
Olanzapine	Organoheterocyclic compounds	Benzodiazepines	Unclassified	269267	223214	318104
Dambonitol	Organic oxygen compounds	Organooxygen compounds	Alcohols and polyols	77202.5	182264	117312
Neoconvallatoxoloside	Lipids and lipid-like molecules	Steroids and steroid derivatives	Steroid lactones	1.59803e+06	657382	1.84245e+06
3',5,6-Trihydroxy-3,4',7,8-tetramethoxyflavone 3-glucoside	Phenylpropanoids and polyketides	Flavonoids	Flavonoid glycosides	1.14223e+06	808380	1.41569e+06
Lyciumoside IX	Lipids and lipid-like molecules	Prenol lipids	Terpene glycosides	228948	113465	186785
Coumarinic acid	Phenylpropanoids and polyketides	Cinnamic acids and derivatives	Hydroxycinnamic acids and derivatives	1.42404e+06	1.23655e+06	2.85732e+06
(7'R,8'R)-4,7'-Epoxy-3',5-dimethoxy-4',9,9'-lignanetriol 9'-glucoside	Phenylpropanoids and polyketides	2-arylbenzofuran flavonoids	Unclassified	305334	360203	272205
Lyciumoside IV	Lipids and lipid-like molecules	Prenol lipids	Terpene glycosides	685059	560903	926034
Quercetin 3-(3R-glucosylrutinoside)	Phenylpropanoids and polyketides	Flavonoids	Flavonoid glycosides	7.47196e+06	5.28713e+06	1.00074e+07
Ascorbalamic acid	Organic acids and derivatives	Carboxylic acids and derivatives	Amino acids, peptides, and analogues	1.66595e+06	2.08477e+06	1.41377e+06
3-(1,1-Dimethylallyl)scopoletin 7-glucoside	Phenylpropanoids and polyketides	Coumarins and derivatives	Coumarin glycosides	242960	151872	286069
Laricitrin 3-galactoside	Lipids and lipid-like molecules	Polyketides	Flavonoids	413605	499280	272261
1-O-Cinnamoyl-beta-D-gentiobiose	Phenylpropanoids and polyketides	Cinnamic acids and derivatives	Cinnamic acid esters	207086	176112	243289
(Z)-2-Methyl-2-butene-1,4-diol 4-O-beta-D-Glucopyranoside	Lipids and lipid-like molecules	Fatty Acyls	Fatty acyl glycosides	1.14209e+06	833960	1.84493e+06
METHIONYL-LEUCYLPHENYLALANINE	Unclassified	Unclassified	Unclassified	497018	371475	715182
THEAFLAVIN MONOGALLATES	Unclassified	Unclassified	Unclassified	1.55141e+06	2.19098e+06	1.06617e+06
Rhamnazin 3-(6''-acetylglucoside)	Lipids and lipid-like molecules	Polyketides	Flavonoids	2.69384e+06	1.93022e+06	3.40116e+06
Diosgenin 3-[glucosyl-(1->6)-glucosyl-(1->4)-rhamnosyl-(1->4)[rhamnosyl-(1->2)]-glucoside]	Lipids and lipid-like molecules	Steroids and steroid derivatives	Steroidal glycosides	228639	289868	346070
Citrusin A	Lignans, neolignans and related compounds	Lignan glycosides	Unclassified	1.52441e+06	1.92083e+06	1.65137e+06
Samarangenin A	Phenylpropanoids and polyketides	Flavonoids	Biflavonoids and polyflavonoids	256046	302473	185320
L-Proline	Organic acids and derivatives	Carboxylic acids and derivatives	Amino acids, peptides, and analogues	575465	533749	1.12045e+06
Polypodine B	Lipids and lipid-like molecules	Sterol Lipids	Sterols	254468	95811.3	165706
Epinephrine sulfoconjugate	Organic acids and derivatives	Organic sulfuric acids and derivatives	Arylsulfates	353382	463476	244634
13,14-dihydro-16,16-difluoro Prostaglandin E1	Unclassified	Unclassified	Unclassified	327173	283662	449173
Doxepin N-oxide glucuronide	Organoheterocyclic compounds	Benzoxepines	Dibenzoxepines	223456	185231	280289
Resveratrol 4'-(2-galloylglucoside)	Phenylpropanoids and polyketides	Stilbenes	Stilbene glycosides	883754	667954	1.05493e+06
Taraxinic acid glucosyl ester	Lipids and lipid-like molecules	Prenol lipids	Terpene lactones	379949	424792	331519
Quercetin 3-(6'''-p-coumaryl-gentiobioside)-7-rhamnoside	Lipids and lipid-like molecules	Polyketides	Flavonoids	2.02221e+06	1.17584e+06	2.85927e+06
N2-Acetylornithine	Organic acids and derivatives	Carboxylic acids and derivatives	Amino acids, peptides, and analogues	903397	526995	1.44726e+06
Panasenoside	Phenylpropanoids and polyketides	Flavonoids	Flavonoid glycosides	1.24419e+06	1.703e+06	893899
2'',4'',6''-Triacetylglycitin	Phenylpropanoids and polyketides	Isoflavonoids	Isoflavonoid O-glycosides	181152	80853.8	126957
Laricitrin	Phenylpropanoids and polyketides	Flavonoids	Flavones	126201	179171	78414.4
Gingerglycolipid A	Lipids and lipid-like molecules	Glycerolipids	Glycosylglycerols	422524	611525	220631
3-Rhamnosyl-Glucosyl Quercetin	Phenylpropanoids and polyketides	Flavonoids	Flavonoid glycosides	538347	586194	364613
Q	Nucleosides, nucleotides, and analogues	Pyrrolopyrimidine nucleosides and nucleotides	Unclassified	245406	196520	310681
Octanoyl-CoA	Lipids and lipid-like molecules	Fatty Acyls	Fatty acyl thioesters	105476	195978	137584
Ethyl gallate 3-glucuronide	Phenylpropanoids and polyketides	Tannins	Hydrolyzable tannins	242113	300614	162982
PI(18:0/18:2(9Z,12Z))	Lipids and lipid-like molecules	Glycerophospholipids	Glycerophosphoinositols	256703	143210	474.098
Majonoside R2	Lipids and lipid-like molecules	Prenol lipids	Terpene glycosides	134718	89959.7	188685
Quercetin 3-rutinoside-7-(6''-benzoylglucoside)	Lipids and lipid-like molecules	Polyketides	Flavonoids	91645.8	211372	172142
Myricetin 3-glucoside	Lipids and lipid-like molecules	Polyketides	Flavonoids	1.11025e+07	1.20855e+07	7.00468e+06
Quercetagetin 4'-methyl ether 7-(6-(E)-caffeylglucoside)	Lipids and lipid-like molecules	Polyketides	Flavonoids	1.01706e+06	1.24921e+06	779525
Stoloniferone Q	Lipids and lipid-like molecules	Sterol Lipids	Sterols	602933	371818	200290
Morin	Phenylpropanoids and polyketides	Flavonoids	Flavones	74421.6	26006.3	125210
Secoisotetrandrine	Organoheterocyclic compounds	Isoquinolines and derivatives	Benzylisoquinolines	422108	308772	721000
(1S,2S,4R,5S,7S)-2,5,7-Fenchanetriol 2-O-b-D-glucoside	Lipids and lipid-like molecules	Prenol lipids	Terpene glycosides	645886	693428	836507
3,4,2',3',4',6',alpha-Heptahydroxychalcone 2'-glucoside	Unclassified	Unclassified	Unclassified	945614	1.21344e+06	845896
Quercetin 3-(2''-galloylrhamnoside)	Lipids and lipid-like molecules	Polyketides	Flavonoids	361242	7498.95	795819
Isolariciresinol 9-O-beta-D-glucoside	Lignans, neolignans and related compounds	Lignan glycosides	Unclassified	2.36806e+06	3.14541e+06	2.19192e+06
Cartorimine	Organoheterocyclic compounds	Pyrans	Pyranones and derivatives	4.31108e+06	7.01401e+06	6.68602e+06
L-Linalool 3-[xylosyl-(1->6)-glucoside]	Lipids and lipid-like molecules	Fatty Acyls	Fatty acyl glycosides	616307	514529	706199
19-Hydroxycinnzeylanol 19-glucoside	Lipids and lipid-like molecules	Prenol lipids	Terpene glycosides	192108	154678	225746
Heteroflavanone C	Phenylpropanoids and polyketides	Flavonoids	Flavans	528740	613092	456763
Quillaic acid	Lipids and lipid-like molecules	Prenol lipids	Isoprenoids	585775	289705	228182
Kaempferol-3-O-glucoside	Phenylpropanoids and polyketides	Flavonoids	Flavonoid glycosides	466222	521738	411629
5-Hydroxybowdichione	Lipids and lipid-like molecules	Polyketides	Flavonoids	145845	195265	85674.6
Myricetin	Phenylpropanoids and polyketides	Flavonoids	Flavones	617525	676926	427936
Malabaricano	Lignans, neolignans and related compounds	Furanoid lignans	Tetrahydrofuran lignans	311258	493330	198245
2-Methoxy-estradiol-17b 3-glucuronide	Lipids and lipid-like molecules	Steroids and steroid derivatives	Steroidal glycosides	133851	182938	102897
Quercetin 3-(2''',3''',5'''-triacetyl-alpha-L-arabinofuranosyl)(1->6)-glucoside	Lipids and lipid-like molecules	Polyketides	Flavonoids	385734	473598	293276
Rutaretin 9-rutinoside	Phenylpropanoids and polyketides	Coumarins and derivatives	Coumarin glycosides	177327	232063	130569
L-Agaridoxin	Organic acids and derivatives	Carboxylic acids and derivatives	Amino acids, peptides, and analogues	1.15199e+06	1.05092e+06	1.23174e+06
Fusidic Acid	Lipids and lipid-like molecules	Steroids and steroid derivatives	Steroid esters	4.85716e+06	2.80105e+06	2.32923e+06
CETRIMONIUM	Unclassified	Unclassified	Unclassified	163354	225073	125634
4'-N-desmethylolanzapine	Organoheterocyclic compounds	Benzodiazepines	Unclassified	364555	309920	441354
hept-2-enedioic acid	Lipids and lipid-like molecules	Fatty Acyls	Fatty Acids and Conjugates	355909	129418	427808
Josamycin	Organic oxygen compounds	Organooxygen compounds	Carbohydrates and carbohydrate conjugates	680062	305024	563042
Theacitrin A	Benzenoids	Benzene and substituted derivatives	Benzoic acids and derivatives	262337	336508	168074
11-Oxo-androsterone glucuronide	Lipids and lipid-like molecules	Glycerolipids	Diradylglycerols	85400.8	409.276	169173
Ethyl vanillin isobutyrate	Benzenoids	Phenol esters	Unclassified	182232	256593	155082
Methyl beta-D-glucopyranoside	Organic oxygen compounds	Organooxygen compounds	Carbohydrates and carbohydrate conjugates	851952	717244	561758
Isorhamnetin 3-sophoroside	Lipids and lipid-like molecules	Polyketides	Flavonoids	259495	317140	180983
Loganin	Lipids and lipid-like molecules	Prenol lipids	Isoprenoids	203987	257123	123047
Lycoperdic acid	Organic acids and derivatives	Carboxylic acids and derivatives	Amino acids, peptides, and analogues	367713	420908	285246
(+)-Lyoniresinol 9-glucoside	Lignans, neolignans and related compounds	Lignan glycosides	Unclassified	1.37382e+06	935166	1.2164e+06
Maritimetin 6-O-(3'',4'',6''-tri-O-acetylglucoside)	Lipids and lipid-like molecules	Polyketides	Flavonoids	721619	641133	804492
4-{[4-(Diethylamino)phenyl](2,4-disulfophenyl)methylene}-N,N-diethyl-2,5-cyclohexadien-1-iminium	Benzenoids	Benzene and substituted derivatives	Diphenylmethanes	1.22876e+07	1.41554e+07	1.10615e+07
Kaempferol 3-[2''-(6'''-coumaroylglucosyl)-rhamnoside] 7-glucoside	Phenylpropanoids and polyketides	Flavonoids	Flavonoid glycosides	1.97054e+06	2.28393e+06	1.63936e+06
(25S)-Spirostane-3b,5b,6a-triol 3-[4''-rhamnosylglucoside]	Lipids and lipid-like molecules	Steroids and steroid derivatives	Steroidal glycosides	446906	153005	587004
Kaempferol 3-(6-[4-glucosyl-p-coumaryl]glucosyl)(1->2)-rhamnoside	Phenylpropanoids and polyketides	Flavonoids	Flavonoid glycosides	2.19405e+06	2.69893e+06	1.7628e+06
4,4'-Thiobis-2-butanone	Organic oxygen compounds	Organooxygen compounds	Carbonyl compounds	176357	251455	108934
4-Hydroxy-5-(phenyl)-valeric acid-O-glucuronide	Organic oxygen compounds	Organooxygen compounds	Carbohydrates and carbohydrate conjugates	557991	610817	473968
6-Hydroxyluteoin-7-(6'''-p-coumarylsophoroside)	Lipids and lipid-like molecules	Polyketides	Flavonoids	442522	6382.25	530253
HC Toxin	Unclassified	Unclassified	Unclassified	827818	904717	1.04678e+06
Myricetin 3-(6''-galloylgalactoside)	Lipids and lipid-like molecules	Polyketides	Flavonoids	1.98417e+06	3840.1	3.65858e+06
Spicoside A	Lipids and lipid-like molecules	Polyketides	Flavonoids	1.16296e+06	1.46385e+06	803193
Torvoside C	Lipids and lipid-like molecules	Fatty Acyls	Fatty amides	546906	223356	475994
Epidermin	Organic oxygen compounds	Organooxygen compounds	Carbohydrates and carbohydrate conjugates	185204	274109	130774
Agavoside B	Lipids and lipid-like molecules	Steroids and steroid derivatives	Steroidal glycosides	151984	81246	182762
Oenin	Phenylpropanoids and polyketides	Flavonoids	Flavonoid glycosides	607150	535905	747102
Theasinensin B	Phenylpropanoids and polyketides	Tannins	Complex tannins	766726	921980	518369
Galactose-beta-1,4-xylose	Organic oxygen compounds	Organooxygen compounds	Carbohydrates and carbohydrate conjugates	2.35193e+06	3.01514e+06	2.52022e+06
Bassic acid	Lipids and lipid-like molecules	Steroids and steroid derivatives	Hydroxysteroids	332440	245570	68355.3
Bis(4-methoxybenzoyl)-3a,29-dihydroxy-8-multifloren-7-one	Benzenoids	Benzene and substituted derivatives	Benzoic acids and derivatives	769064	357675	641693
3,4-Dihydroxybenzaldehyde	Organic oxygen compounds	Organooxygen compounds	Carbonyl compounds	567707	610924	717204
Cerulenin	Organoheterocyclic compounds	Epoxides	Oxirane carboxylic acids and derivatives	270113	334867	238639
Multiflorin B	Lipids and lipid-like molecules	Polyketides	Flavonoids	962580	863817	1.2239e+06
Methyl furfuracrylate	Lipids and lipid-like molecules	Fatty Acyls	Fatty acid esters	395765	609306	309952
2-Hydroxycinnamic acid	Phenylpropanoids and polyketides	Cinnamic acids and derivatives	Hydroxycinnamic acids and derivatives	844579	781296	1.69063e+06
Allose	Organic oxygen compounds	Organooxygen compounds	Carbohydrates and carbohydrate conjugates	603642	657390	724402
Lancerin	Unclassified	Unclassified	Unclassified	160573	242600	123470
Quercetin 3-rhamnosyl-(1->6)-[rhamnosyl-(1->2)-(3''-(E)-p-coumaroylgalactoside)]-7-rhamnoside	Lipids and lipid-like molecules	Polyketides	Flavonoids	810244	943244	611028
Prudomenin	Lipids and lipid-like molecules	Polyketides	Flavonoids	227731	268923	135658
Quercetin 3-(6''-ferulylglucoside)	Lipids and lipid-like molecules	Polyketides	Flavonoids	637676	726753	545107
Kaempferol 3-alpha-L-arabinofuranoside	Phenylpropanoids and polyketides	Flavonoids	Flavonoid glycosides	223556	428058	149792
PG(10:0/10:0)	Lipids and lipid-like molecules	Glycerophospholipids	Glycerophosphoglycerols	164116	108457	44663.1
S,S,S,-TRIBUTYLPHOSPHOROTRITHIOATE	Unclassified	Unclassified	Unclassified	365575	494602	451870
Leonuriside A	Organic oxygen compounds	Organooxygen compounds	Carbohydrates and carbohydrate conjugates	1.0407e+06	1.09061e+06	925676
Phlorizin	Phenylpropanoids and polyketides	Flavonoids	Flavonoid glycosides	319894	113386	374589
trans-3-Feruloylcorosolic acid	Lipids and lipid-like molecules	Prenol lipids	Triterpenoids	79946	197254	30494.9
Lupinisoflavone N	Lipids and lipid-like molecules	Polyketides	Flavonoids	206847	335718	270940
6''-Caffeoylhyperin	Phenylpropanoids and polyketides	Flavonoids	Flavonoid glycosides	364887	455097	251065
trans-3,3',4',5,5',7-Hexahydroxyflavanone	Phenylpropanoids and polyketides	Flavonoids	Biflavonoids and polyflavonoids	100472	172702	75706.4
Asparagoside C	Lipids and lipid-like molecules	Prenol lipids	Triterpenoids	2.24065e+06	1.13613e+06	1.41689e+06
Dihydroformononetin 7-O-glucoside	Lipids and lipid-like molecules	Polyketides	Flavonoids	299747	142434	257309
Pelargonidin 3-(6''-p-coumarylglucoside)-5-(4'''-malonylglucoside)	Unclassified	Unclassified	Unclassified	78728.1	183723	120953
N,N,N-Trimethyl-L-alanyl-L-proline betaine	Organic acids and derivatives	Carboxylic acids and derivatives	Amino acids, peptides, and analogues	1.03103e+06	1.32956e+06	944621
4,6,2',4'-Tetramethoxychalcone 2'-beta-glucoside	Unclassified	Unclassified	Unclassified	201008	257785	330046
5-Hydroxy-7,3',4'-trimethoxy-8-methylisoflavone 5-neohesperidoside	Phenylpropanoids and polyketides	Isoflavonoids	Isoflavonoid O-glycosides	868593	1.06753e+06	1.48799e+06
Hydroxygaleon	Organoheterocyclic compounds	Lactones	Gamma butyrolactones	302403	414945	235298
Variabiloside E	Lipids and lipid-like molecules	Polyketides	Flavonoids	784323	585103	943720
Methylmalonylcarnitine	Lipids and lipid-like molecules	Fatty Acyls	Fatty acid esters	90655	130584	55496.8
Chrysin 7-gentiobioside	Lipids and lipid-like molecules	Polyketides	Flavonoids	274235	468531	222626
Laxiflorin	Lipids and lipid-like molecules	Polyketides	Flavonoids	208825	282576	167113
Hoduloside II	Lipids and lipid-like molecules	Prenol lipids	Terpene glycosides	595225	421156	501635
5,8,3',4',5'-Pentahydroxy-3,7-dimethoxyflavone	Unclassified	Unclassified	Unclassified	253875	296605	183259
Melitric acid B	Phenylpropanoids and polyketides	Cinnamic acids and derivatives	Hydroxycinnamic acids and derivatives	534431	602638	704054
Cheirotoxol	Lipids and lipid-like molecules	Steroids and steroid derivatives	Steroid lactones	161305	60128.3	197796
4,6-Dihydroxy-2-quinolinecarboxylic acid	Organoheterocyclic compounds	Quinolines and derivatives	Quinoline carboxylic acids	197165	280510	237766
Prenyl glucoside	Lipids and lipid-like molecules	Fatty Acyls	Fatty acyl glycosides	372584	275167	464967
Cinchonain Ib	Lipids and lipid-like molecules	Polyketides	Flavonoids	1.57033e+06	1.67416e+06	2.09624e+06
Quinmerac	Unclassified	Unclassified	Unclassified	252168	190457	295915
Nepetariaside	Lipids and lipid-like molecules	Prenol lipids	Terpene glycosides	233286	303707	439975
Epicatechin-(4beta->8)-gallocatechin	Phenylpropanoids and polyketides	Flavonoids	Biflavonoids and polyflavonoids	191340	344123	130131
Kaempferol 2G-coumaroylrutinoside	Phenylpropanoids and polyketides	Flavonoids	Flavonoid glycosides	108450	177558	138646
Lacosamide-glucuronide	Organic oxygen compounds	Organooxygen compounds	Carbohydrates and carbohydrate conjugates	1.20387e+06	1.98405e+06	830873
Laricitrin 5'-glucoside	Lipids and lipid-like molecules	Polyketides	Flavonoids	197848	7633.33	390244
Riboflavin reduced	Organoheterocyclic compounds	Pteridines and derivatives	Alloxazines and isoalloxazines	285513	331236	226779
Hebevinoside II	Phenylpropanoids and polyketides	Flavonoids	Flavonoid glycosides	62230.2	32257.7	90987.5
Myricetin 3-galactoside	Phenylpropanoids and polyketides	Flavonoids	Flavonoid glycosides	1.25101e+07	1.3727e+07	7.84129e+06
(-)-Epiafzelechin 3-gallate	Phenylpropanoids and polyketides	Flavonoids	Flavans	336982	526212	612004
Peruvianoside I	Lipids and lipid-like molecules	Polyketides	Flavonoids	168853	246925	206449
Quercetin 3- (3''-p-coumarylglucoside)	Lipids and lipid-like molecules	Polyketides	Flavonoids	93760.1	12041	199173
5,4'-Dihydroxy-6-C-prenylflavanone 4'-xylosyl-(1->2)-rhamnoside	Unclassified	Unclassified	Unclassified	797543	1.0352e+06	743284
Verbasoside	Organic oxygen compounds	Organooxygen compounds	Carbohydrates and carbohydrate conjugates	105738	66389.4	276601
Sinapinic acid-O-glucuronide isomer	Phenylpropanoids and polyketides	Cinnamic acids and derivatives	Hydroxycinnamic acids and derivatives	154814	210631	109665
Quercitrin	Phenylpropanoids and polyketides	Flavonoids	Flavonoid glycosides	266279	357971	227295
(1R,2S,5R,6S)-6-(3,4-Dihydroxyphenyl)-2-(3,4-methylenedioxyphenyl)-3,7-dioxabicyclo-[3,3,0]octane	Lignans, neolignans and related compounds	Furanoid lignans	Unclassified	463565	411340	513017
Gonyautoxin I	Lipids and lipid-like molecules	Fatty Acyls	Fatty acids and conjugates	342947	452866	184356
Eriodictyol 7-(6-galloylglucoside)	Phenylpropanoids and polyketides	Flavonoids	Flavonoid glycosides	154319	97786.8	209485
Capsicoside B2	Lipids and lipid-like molecules	Steroids and steroid derivatives	Steroidal glycosides	879328	439539	577380
(S)-Lisofylline	Unclassified	Unclassified	Unclassified	54532.5	26877.7	89014
PI(18:4(6Z,9Z,12Z,15Z)/14:0)	Lipids and lipid-like molecules	Glycerophospholipids	Glycerophosphoinositols	235155	360058	300026
p-Salicylic acid	Benzenoids	Benzene and substituted derivatives	Benzoic acids and derivatives	494464	662973	424348
DIHYDROROBINETIN	Unclassified	Unclassified	Unclassified	242654	374602	321537
Gibberellin A4 glucosyl ester	Lipids and lipid-like molecules	Prenol lipids	Terpene glycosides	135344	103940	191770
Quercetin 3-alpha-L-arabinopyranosyl-(1->6)-(2''-(E)-p-coumaroylglucoside)	Lipids and lipid-like molecules	Polyketides	Flavonoids	77305.6	3534.72	140915
Benzoyl glucuronide (Benzoic acid)	Organic oxygen compounds	Organooxygen compounds	Carbohydrates and carbohydrate conjugates	4.70937e+06	4.42184e+06	5.45435e+06
Acrimarine I	Organoheterocyclic compounds	Quinolines and derivatives	Benzoquinolines	353682	135621	300360
Stachyose	Organic oxygen compounds	Organooxygen compounds	Carbohydrates and carbohydrate conjugates	656485	750794	849913
7,8-Dihydro-3b,6a-dihydroxy-alpha-ionol 9-[apiosyl-(1->6)-glucoside]	Lipids and lipid-like molecules	Fatty Acyls	Fatty acyl glycosides	370407	312408	506653
Pisumionoside	Lipids and lipid-like molecules	Prenol lipids	Terpene glycosides	440928	316112	528084
D-Galactopyranosyl-(1->3)-D-galactopyranosyl-(1->3)-L-arabinose	Organic oxygen compounds	Organooxygen compounds	Carbohydrates and carbohydrate conjugates	1.30057e+06	1.74045e+06	1.11428e+06
Genistein 7-O-apiosyl-(1->6)-glucoside	Lipids and lipid-like molecules	Polyketides	Flavonoids	1.83852e+06	1.73203e+06	2.2538e+06
Cinncassiol C1 19-glucoside	Lipids and lipid-like molecules	Prenol lipids	Terpene glycosides	179360	267218	117147
Epiafzelechin-(4b->8)-epicatechin 3,3'-digallate	Lipids and lipid-like molecules	Prenol lipids	Terpene lactones	135535	202057	84629.9
Acuminoside	Lipids and lipid-like molecules	Prenol lipids	Terpene glycosides	869876	728551	983539
Sambubiose	Organic oxygen compounds	Organooxygen compounds	Carbohydrates and carbohydrate conjugates	757160	982595	819535
RU-0211	Lipids and lipid-like molecules	Fatty Acyls	Eicosanoids	1.79439e+06	1.53639e+06	2.15416e+06
Dukunolide C	Organoheterocyclic compounds	Naphthopyrans	Unclassified	612496	278569	510310
Digitoxigenin 3-[glucosyl-(1->6)-glucosyl-(1->4)-2,6-dideoxyribohexoside]	Lipids and lipid-like molecules	Steroids and steroid derivatives	Steroid lactones	223459	85271.4	266543
Isotheaflavin	Phenylpropanoids and polyketides	Flavonoids	Flavans	5.39682e+06	7.02011e+06	6.04074e+06
L-Glutamate	Organic acids and derivatives	Carboxylic acids and derivatives	Amino acids, peptides, and analogues	3.61699e+06	4.52151e+06	4.91346e+06
Kaempferol 3-neohesperidoside-7-(2''-p-coumaryllaminaribioside)	Phenylpropanoids and polyketides	Flavonoids	Flavonoid glycosides	1.00919e+07	1.27771e+07	7.94889e+06
2',4',6'-Trihydroxydihydrochalcone 4'-glucoside	Phenylpropanoids and polyketides	Flavonoids	O-methylated flavonoids	158732	53411	109317
7,8-Dihydrovomifoliol 9-[apiosyl-(1->6)-glucoside]	Lipids and lipid-like molecules	Fatty Acyls	Fatty acyl glycosides	554401	609785	674983
Leucodelphinidin 3-O-(beta-D-glucopyranosyl-(1->4)-alpha-L-rhamnopyranoside)	Lipids and lipid-like molecules	Polyketides	Flavonoids	619412	395165	977703
2,3,4,5,2',6'-Hexamethoxy-3',4'-methylenedioxychalcone	Unclassified	Unclassified	Unclassified	314955	152724	254281
2'-Methoxy-3-(2,4-dihydroxyphenyl)-1,2-propanediol 4'-glucoside	Organic oxygen compounds	Organooxygen compounds	Carbohydrates and carbohydrate conjugates	112710	160157	79949.8
Blumenol C glucoside	Lipids and lipid-like molecules	Fatty Acyls	Fatty acyl glycosides	1.46839e+06	1.67575e+06	2.12122e+06
8-Angeloylegelolide	Organoheterocyclic compounds	Cycloheptafurans	Unclassified	938413	1.19766e+06	862940
Quercetin 3-O-malonylglucoside	Benzenoids	Naphthalenes	Phenylnaphthalenes	194012	68979.7	260791
Mucronine D	Organic acids and derivatives	Carboxylic acids and derivatives	Amino acids, peptides, and analogues	60621	152910	30129
Ursolic acid 3-[glucosyl-(1->4)-xyloside]	Lipids and lipid-like molecules	Prenol lipids	Triterpenoids	197457	113848	247273
Fluphenazine sulfoxide	Unclassified	Unclassified	Unclassified	1.00316e+06	646155	744396
Neohesperidin dihydrochalcone	Phenylpropanoids and polyketides	Flavonoids	Flavonoid glycosides	63968.7	25759.4	95056.6
3-O-Methylniveusin A	Lipids and lipid-like molecules	Prenol lipids	Terpene lactones	722102	1.15056e+06	932200
Hoduloside VIII	Lipids and lipid-like molecules	Prenol lipids	Triterpenoids	157041	107521	195312
Digoxin	Lipids and lipid-like molecules	Steroids and steroid derivatives	Steroid lactones	730407	378612	605262
methyl 13-sophorosyloxydocosanoate	Lipids and lipid-like molecules	Fatty Acyls	Fatty acyl glycosides	167713	60176.2	127970
Notoginsenoside T2	Lipids and lipid-like molecules	Prenol lipids	Triterpenoids	174749	82668.1	124009
(4E,8E,10E-d18:3)sphingosine	Lipids and lipid-like molecules	Sphingolipids	Sphingoid bases	2.53117e+06	2.44038e+06	2.36075e+06
Epicatechin 3-O-(3-O-methylgallate)	Phenylpropanoids and polyketides	Flavonoids	Flavonoid glycosides	1.12441e+06	1.62754e+06	1.30716e+06
3'-(2''-Galloylglucosyl)-phloroacetophenone	Organic oxygen compounds	Organooxygen compounds	Carbohydrates and carbohydrate conjugates	47650.9	2491.09	75054.3
Desmopressin	Organic acids and derivatives	Carboxylic acids and derivatives	Amino acids, peptides, and analogues	212652	106665	165419
N-(1-Deoxy-1-fructosyl)isoleucine	Organic acids and derivatives	Carboxylic acids and derivatives	Amino acids, peptides, and analogues	1.5672e+06	1.05774e+06	953515
Cinncassiol D1 glucoside	Lipids and lipid-like molecules	Prenol lipids	Terpene glycosides	1.87989e+06	2.74668e+06	2.42126e+06
Agehoustin B	Lipids and lipid-like molecules	Polyketides	Flavonoids	314043	144161	263195
Patuletin 3-(6''-p-coumaroylglucoside)	Lipids and lipid-like molecules	Polyketides	Flavonoids	1.03161e+06	1.31186e+06	799124
Nuatigenin 3-[rhamnosyl-(1->2)-glucoside]	Lipids and lipid-like molecules	Steroids and steroid derivatives	Steroidal glycosides	143480	60871.1	112273
PC(O-14:0/2:0)	Lipids and lipid-like molecules	Glycerophospholipids	Glycerophosphocholines	136475	186152	92306.1
Quercetin 3-rhamninoside	Lipids and lipid-like molecules	Polyketides	Flavonoids	2.36363e+06	1.3713e+06	3.00414e+06
Sophoracoumestan A	Lipids and lipid-like molecules	Polyketides	Flavonoids	3.25933e+06	2.69698e+06	3.03564e+06
4-Androsten-3beta,17beta-diol disulfate	Lipids and lipid-like molecules	Steroids and steroid derivatives	Sulfated steroids	91104.5	20725.8	132303
(+)-Gallocatechin	Phenylpropanoids and polyketides	Flavonoids	Flavans	676265	782554	875677
6-Hydroxykaempferol 7-(6''-(E)-caffeylglucoside)	Lipids and lipid-like molecules	Polyketides	Flavonoids	866558	1.02112e+06	694856
Ganolucidic acid A	Lipids and lipid-like molecules	Prenol lipids	Triterpenoids	243845	1676.22	201058
Formononetin 7-O-glucuronide	Phenylpropanoids and polyketides	Isoflavonoids	Isoflavonoid O-glycosides	420405	326271	491877
Camaroside	Lipids and lipid-like molecules	Polyketides	Flavonoids	143918	54081.4	175825
Diosbulbin F	Lipids and lipid-like molecules	Prenol lipids	Terpene lactones	110474	209136	75792.2
4-Hydroxy-5-(3',5'-dihydroxyphenyl)-valeric acid-O-methyl-O-glucuronide	Organic oxygen compounds	Organooxygen compounds	Carbohydrates and carbohydrate conjugates	126205	2329.49	202589
Polypodosaponin	Lipids and lipid-like molecules	Steroids and steroid derivatives	Steroidal glycosides	363090	187770	290951
Pokeberrygenin	Lipids and lipid-like molecules	Prenol lipids	Triterpenoids	2.25553e+06	1.37919e+06	1.11668e+06
Mollupentin 2''-O-rhamnoside	Lipids and lipid-like molecules	Polyketides	Flavonoids	2.15923e+06	1.87498e+06	2.6028e+06
1-dimethylarsinoyl-octadecane	Lipids and lipid-like molecules	Fatty Acyls	Hydrocarbons	355207	305331	464530
Limocitrol 3-[alpha-L-arabinopyranosyl-(1->3)[galactosyl-(1->6)]-galactoside]	Lipids and lipid-like molecules	Polyketides	Flavonoids	205531	154512	237176
Kiwiionoside	Lipids and lipid-like molecules	Prenol lipids	Terpene glycosides	714168	563174	854089
Austalide C	Organoheterocyclic compounds	Benzopyrans	1-benzopyrans	1.06389e+06	1.26412e+06	916706
3-Hexaprenyl-4-hydroxy-5-methoxybenzoic acid	Lipids and lipid-like molecules	Prenol lipids	Polyprenylphenols	213339	296491	155702
Narciclasine	Unclassified	Unclassified	Unclassified	547308	879155	609802
Loquatoside	Phenylpropanoids and polyketides	Flavonoids	Flavonoid glycosides	74015.6	17094	129798
Helichrysoside	Lipids and lipid-like molecules	Polyketides	Flavonoids	82596.1	3957.55	214787
Queuosine	Nucleosides, nucleotides, and analogues	Pyrrolopyrimidine nucleosides and nucleotides	Unclassified	147796	107720	192362
Frovatriptan	Organoheterocyclic compounds	Indoles and derivatives	Carbazoles	474946	588976	696562
2-Hydroxy-7,8-dehydrograndiflorone	Lipids and lipid-like molecules	Polyketides	Flavonoids	150313	61491.9	111935
7-Hydroxyflavanone beta-D-glucopyranoside	Unclassified	Unclassified	Unclassified	319087	174545	255888
Myricetin 3-(6''-p-coumaroylglucoside)	Lipids and lipid-like molecules	Polyketides	Flavonoids	100150	16185.7	294771
8-Propanoylneosolaniol	Organoheterocyclic compounds	Isoquinolines and derivatives	Benzylisoquinolines	815140	692355	915484
(1R,2R,4S,6R)-2,6-Fenchanediol 2-O-b-D-glucoside	Lipids and lipid-like molecules	Prenol lipids	Terpene glycosides	561277	636533	694270
Genistein 7,4'-bis(O-glucosylapioside)	Lipids and lipid-like molecules	Polyketides	Flavonoids	82996.3	6155.25	219520
Rimiterol	Unclassified	Unclassified	Unclassified	394397	516278	358433
Isorhamnetin 3- (6''-p-coumarylglucoside)	Lipids and lipid-like molecules	Polyketides	Flavonoids	475478	210356	400297
Theaflagallin	Organoheterocyclic compounds	Benzopyrans	1-benzopyrans	371742	669873	245141
7,3',4',5'-Tetrahydroxyflavone	Unclassified	Unclassified	Unclassified	220678	301036	160918
Soyasapogenol A	Lipids and lipid-like molecules	Prenol lipids	Triterpenoids	294423	77373.5	374385
b-Boswellic acid	Lipids and lipid-like molecules	Prenol lipids	Triterpenoids	812947	1.34016e+06	674135
PE-NMe(18:0/22:4(7Z,10Z,13Z,16Z))	Lipids and lipid-like molecules	Glycerophospholipids	Glycerophosphoethanolamines	1.24734e+06	73748.5	150.798
Quercetin 3-(2G-(E)-p-coumaroylrutinoside)	Lipids and lipid-like molecules	Polyketides	Flavonoids	364995	85953.1	422568
L-Valine	Organic acids and derivatives	Carboxylic acids and derivatives	Amino acids, peptides, and analogues	387583	558549	626795
Pinocembrin 7-apiosyl-(1->5)-apiosyl-(1->2)-glucoside	Lipids and lipid-like molecules	Polyketides	Flavonoids	272200	312438	176101
Spinacetin 7-glucoside	Lipids and lipid-like molecules	Polyketides	Flavonoids	258200	213443	510151
PRE	Lipids and lipid-like molecules	Prenol lipids	Terpene glycosides	137076	20897.9	225838
17-Beta-Estradiol-3,17-beta-sulfate	Lipids and lipid-like molecules	Steroids and steroid derivatives	Sulfated steroids	813153	1.14884e+06	939348
Theaflavin-3-gallate	Phenylpropanoids and polyketides	Flavonoids	Flavans	629700	883750	471572
5-O-Galloylhamamelofuranose	Benzenoids	Benzene and substituted derivatives	Benzoic acids and derivatives	47838.2	0.00177992	82512.7
Gossypol	Lipids and lipid-like molecules	Prenol lipids	Sesquiterpenoids	84953.9	55347.9	110924
Barbatoflavan	Lipids and lipid-like molecules	Polyketides	Flavonoids	2.26054e+06	3.22241e+06	1.91167e+06
Oryzalin	Unclassified	Unclassified	Unclassified	169742	204387	142344
1,8-Epoxy-p-menthan-4-ol glucoside	Lipids and lipid-like molecules	Prenol lipids	Terpene glycosides	297448	356663	749459
ent-Epicatechin-(4alpha->8)-ent-epicatechin 3'-gallate	Phenylpropanoids and polyketides	Flavonoids	Biflavonoids and polyflavonoids	1.67978e+06	2.07902e+06	1.87578e+06
Indoleacrylic acid	Organoheterocyclic compounds	Indoles and derivatives	Indoles	2.05012e+06	3.66622e+06	3.14212e+06
GARCINOLIC ACID	Unclassified	Unclassified	Unclassified	98723.4	182947	47839.4
Cinncassiol D4 2-glucoside	Lipids and lipid-like molecules	Prenol lipids	Terpene glycosides	1.29566e+06	1.83735e+06	1.68436e+06
Kaempferol 4'-glucoside	Lipids and lipid-like molecules	Polyketides	Flavonoids	395352	433149	332280
2,3-Diketo-L-gulonate	Organic oxygen compounds	Organooxygen compounds	Carbohydrates and carbohydrate conjugates	443761	402916	343515
6-amino-5[N-methylformylamino]-1-methyluracil	Organic nitrogen compounds	Organonitrogen compounds	N-arylamides	1.39797e+06	1.2682e+06	1.60471e+06
Ganoderic acid Mi	Lipids and lipid-like molecules	Prenol lipids	Triterpenoids	681009	473381	535694
Okanin 4'-O-(2''-O-caffeoyl-6''-O-acetylglucoside)	Lipids and lipid-like molecules	Polyketides	Flavonoids	174859	117345	84414.9
Gallic acid	Benzenoids	Benzene and substituted derivatives	Benzoic acids and derivatives	755013	923581	502922
7,8-Dihydro-3b,6a-dihydroxy-alpha-ionol 9-glucoside	Lipids and lipid-like molecules	Fatty Acyls	Fatty acyl glycosides	896034	714461	1.07253e+06
Rosmic acid	Lipids and lipid-like molecules	Prenol lipids	Terpene lactones	202720	266642	157602
Kaempferol 3-robinobioside	Phenylpropanoids and polyketides	Flavonoids	Flavonoid glycosides	522462	464443	670602
Myricetin 3-(6''-galloylglucoside)	Lipids and lipid-like molecules	Polyketides	Flavonoids	1.11961e+06	69493.3	2.07946e+06
4,2'-Dihydroxychalcone 4-glucoside	Unclassified	Unclassified	Unclassified	227767	118117	179448
Mascaroside	Organoheterocyclic compounds	Naphthofurans	Unclassified	232621	290137	197477
Quercetin 3-rhamnosyl-(1->2)-rhamnosyl-(1->6)-glucoside	Lipids and lipid-like molecules	Fatty Acyls	Fatty acid esters	2.17909e+06	1.22822e+06	2.71839e+06
arabinofuranosylguanine	Nucleosides, nucleotides, and analogues	Purine nucleosides	Unclassified	341930	271263	450114
Trachelogenin	Unclassified	Unclassified	Unclassified	355096	416143	314017
Phenylglucuronide	Organic oxygen compounds	Organooxygen compounds	Carbohydrates and carbohydrate conjugates	91014.8	125528	61554.8
7-O-(4-Hydroxycinnamoyl) astragalin	Phenylpropanoids and polyketides	Flavonoids	Flavonoid glycosides	558870	305021	479636
Strobopinin 7-galactoside	Lipids and lipid-like molecules	Polyketides	Flavonoids	627400	297177	535998
9,13-Dihydroxy-4-megastigmen-3-one 9-glucoside	Lipids and lipid-like molecules	Fatty Acyls	Fatty acyl glycosides	2.33648e+06	2.08452e+06	2.80087e+06
5,10-Methenyltetrahydrofolic acid	Organoheterocyclic compounds	Pteridines and derivatives	Pterins and derivatives	84238.6	52729.2	123184
[Gallocatechin(4alpha->8)]2catechin	Phenylpropanoids and polyketides	Flavonoids	Biflavonoids and polyflavonoids	196515	451956	326217
Theogallin	Organic oxygen compounds	Organooxygen compounds	Alcohols and polyols	1.12992e+07	1.04727e+07	1.29004e+07
Baccatin III	Unclassified	Unclassified	Unclassified	4.64974e+06	4.96262e+06	3.93414e+06
Catechin	Phenylpropanoids and polyketides	Flavonoids	Flavans	1.99236e+06	3.32513e+06	2.97158e+06
Prodelphinidin A1	Phenylpropanoids and polyketides	Flavonoids	Biflavonoids and polyflavonoids	255342	348207	201995
Cynarasaponin F	Lipids and lipid-like molecules	Prenol lipids	Terpene glycosides	620375	410074	560896
ethyl-2-amino-4-methyl-Thiazole-5-Carboxylate	Unclassified	Unclassified	Unclassified	2.44797e+06	1.83906e+06	2.99882e+06
Tsangane L 3-glucoside	Lipids and lipid-like molecules	Prenol lipids	Terpene glycosides	1.21038e+06	1.02667e+06	1.95291e+06
Quercetin 3-(3-p-coumaroylglucoside)	Phenylpropanoids and polyketides	Flavonoids	Flavonoid glycosides	123384	24499.3	256031
Herbacetin 7-methyl ether 3-(2''-(E)-feruloylglucoside)	Lipids and lipid-like molecules	Polyketides	Flavonoids	339641	178626	282130
Isomangiferin	Organoheterocyclic compounds	Benzopyrans	1-benzopyrans	89673.1	5061.42	173551
Dihydroprudomenin	Phenylpropanoids and polyketides	Flavonoids	Flavonoid glycosides	2.68212e+06	2.08703e+06	3.22538e+06
steviolbioside	Lipids and lipid-like molecules	Prenol lipids	Terpene glycosides	263829	120206	325689
4'-O-Methylglucoliquiritigenin	Phenylpropanoids and polyketides	Flavonoids	Flavonoid glycosides	273827	130325	224934
Procyanidin B1	Phenylpropanoids and polyketides	Flavonoids	Biflavonoids and polyflavonoids	7.50619e+06	1.04803e+07	9.60717e+06
Hyperin 6''-[glucosyl-(1->3)-rhamnoside]	Phenylpropanoids and polyketides	Flavonoids	Flavonoid glycosides	8.48858e+06	5.96421e+06	1.10971e+07
Viscutin 1	Lipids and lipid-like molecules	Polyketides	Flavonoids	659501	300967	536764
2-Carboxyarabinitol 5-phosphate	Organic oxygen compounds	Organooxygen compounds	Carbohydrates and carbohydrate conjugates	970092	893885	833562
Kaempferol 3-glucosyl-(1->3)(4'''-acetylrhamnosyl)(1->6)-galactoside	Lipids and lipid-like molecules	Polyketides	Flavonoids	100320	142605	15559.4
5,7-Dihydroxy-6-C-methylflavone 7-xylosyl-(1->3)-xyloside	Unclassified	Unclassified	Unclassified	253935	122219	204530
Glucosyl (2E,6E,10x)-10,11-dihydroxy-2,6-farnesadienoate	Lipids and lipid-like molecules	Prenol lipids	Terpene glycosides	389109	702911	506090
Sambacin	Organic oxygen compounds	Organooxygen compounds	Carbohydrates and carbohydrate conjugates	883003	1.03392e+06	772541
Metocurine	Organic oxygen compounds	Organooxygen compounds	Ethers	150578	232861	186672
Kaempferol 3-(2''-(Z)-p-coumaroylrhamnoside)	Lipids and lipid-like molecules	Polyketides	Flavonoids	753256	625075	1.09412e+06
p-Coumaric acid glucuronide	Organic oxygen compounds	Organooxygen compounds	Carbohydrates and carbohydrate conjugates	322726	400559	247708
Vestitone 7-glucoside	Phenylpropanoids and polyketides	Isoflavonoids	Isoflavonoid O-glycosides	463628	272184	396829
Phloretin 3',5'-Di-C-glucoside	Lipids and lipid-like molecules	Polyketides	Flavonoids	349340	429115	381759
Dexrazoxane	Organic acids and derivatives	Carboxylic acids and derivatives	Amino acids, peptides, and analogues	794996	955348	747952
6''-Acetylapiin	Phenylpropanoids and polyketides	Flavonoids	Flavonoid glycosides	118550	87613	153291
Quercetin 3-(2-galloylglucoside)	Organoheterocyclic compounds	Coumarans	Unclassified	843340	26231.3	2.0295e+06
Procyanidin B4	Phenylpropanoids and polyketides	Flavonoids	Biflavonoids and polyflavonoids	267569	526389	417633
Rhamnetin 3-laminaribioside	Phenylpropanoids and polyketides	Flavonoids	Flavonoid glycosides	29009.2	0.00177992	79927.8
5,6,7,8,3',4',5'-Heptamethoxyflavanone	Unclassified	Unclassified	Unclassified	420754	234108	357992
Quercetin	Phenylpropanoids and polyketides	Flavonoids	Flavones	261770	199540	357005
5-(2'-Carboxyethyl)-4,6-Dihydroxypicolinate	Organoheterocyclic compounds	Pyridines and derivatives	Hydropyridines	258966	320176	228457
DMG-MINO	Lipids and lipid-like molecules	Polyketides	Linear tetracyclines	367356	435556	329688
5alpha-Ethoxy-6beta-hydroxy-5,6-dihydrophysalin B	Lipids and lipid-like molecules	Steroids and steroid derivatives	Physalins and derivatives	229208	276192	185038
Glycerophosphocholine	Lipids and lipid-like molecules	Glycerophospholipids	Glycerophosphocholines	336644	429488	480138
Dihydroroseoside	Lipids and lipid-like molecules	Fatty Acyls	Fatty acyl glycosides	5.93231e+06	5.07438e+06	7.88745e+06
Zizybeoside II	Organic oxygen compounds	Organooxygen compounds	Carbohydrates and carbohydrate conjugates	488159	575021	449741
5-Hydroxy-3,7,8,2'-tetramethoxyflavone	Unclassified	Unclassified	Unclassified	1.03235e+06	860962	1.49982e+06
(1S,2R,4R,8S)-p-Menthane-2,8,9-triol 2-glucoside	Lipids and lipid-like molecules	Prenol lipids	Terpene glycosides	195250	156071	275817
Kaempferol 3-alpha-D-galactoside	Lipids and lipid-like molecules	Polyketides	Flavonoids	480337	522107	400544
alpha-D-Xylopyranosyl-(1->6)-beta-D-glucopyranosyl-(1->4)-D-glucose	Organic oxygen compounds	Organooxygen compounds	Carbohydrates and carbohydrate conjugates	491932	607180	409080
(3b,21b)-12-Oleanene-3,21,28-triol 28-[arabinosyl-(1->3)-arabinosyl-(1->3)-arabinoside]	Lipids and lipid-like molecules	Prenol lipids	Triterpenoids	374194	139580	530807
Aldobiouronic acid D3	Organic oxygen compounds	Organooxygen compounds	Carbohydrates and carbohydrate conjugates	252195	350509	294428
XAV939	Unclassified	Unclassified	Unclassified	312203	369794	201436
D-Chicoric acid	Organic acids and derivatives	Carboxylic acids and derivatives	Tetracarboxylic acids and derivatives	169926	218373	114110
Khellol glucoside	Unclassified	Unclassified	Unclassified	453380	37516.4	728592
Vitexin 2''-O-gallate	Lipids and lipid-like molecules	Polyketides	Flavonoids	211021	304285	137326
Kaempferol 3-(2''-galloylglucoside)	Lipids and lipid-like molecules	Polyketides	Flavonoids	395121	27951.2	815883
Isolimonic acid	Organoheterocyclic compounds	Naphthofurans	Unclassified	460570	357458	652113
Epiafzelechin-(4beta->6)-epicatechin 3,3'-digallate	Phenylpropanoids and polyketides	Flavonoids	Biflavonoids and polyflavonoids	177434	253686	120673
N-Ac-Asp-Glu-Val-Asp-CHO	Unclassified	Unclassified	Unclassified	112950	74611.2	158144
Quercetin 3-(6-[4-glucosyl-p-coumaryl]glucosyl)(1->2)-rhamnoside	Phenylpropanoids and polyketides	Flavonoids	Flavonoid glycosides	2.53406e+06	1.62061e+06	3.55862e+06
Quercetin 3-(6''-galloylgalactoside)	Lipids and lipid-like molecules	Polyketides	Flavonoids	89275.4	0.00177992	254951
Orciprenaline	Benzenoids	Phenols	Benzenediols	619973	752867	547787
7-Methylguanosine 5'-diphosphate	Nucleosides, nucleotides, and analogues	Purine nucleotides	Purine ribonucleotides	227771	259079	126966
Pinoquercetin	Lipids and lipid-like molecules	Polyketides	Flavonoids	556353	882760	397773
MRE-269	Unclassified	Unclassified	Unclassified	155763	113730	276141
Isolariciresinol 9'-O-alpha-L-arabinofuranoside	Lignans, neolignans and related compounds	Lignan glycosides	Unclassified	55029	14599.2	108682
Glabrolide	Lipids and lipid-like molecules	Prenol lipids	Triterpenoids	274334	212048	67565.3
Epigallocatechin 3-O-caffeate	Lipids and lipid-like molecules	Polyketides	Flavonoids	602917	780384	701197
Corchoionol C 9-glucoside	Lipids and lipid-like molecules	Fatty Acyls	Fatty acyl glycosides	994454	1.12507e+06	1.19774e+06
curcumin diglucoside	Unclassified	Unclassified	Unclassified	39018.6	2304.78	91914.2
L-Glutamine	Organic acids and derivatives	Carboxylic acids and derivatives	Amino acids, peptides, and analogues	378956	928085	518821
4-Hydroxyphenylacetonitrile triacetylrhamnoside	Organic oxygen compounds	Organooxygen compounds	Carbohydrates and carbohydrate conjugates	303240	171263	389753
Isoneotheaflavin	Phenylpropanoids and polyketides	Flavonoids	Flavans	2.32506e+06	3.1825e+06	1.9143e+06
Myricetin 3'-O-(6''-p-coumaroyl)glucoside	Lipids and lipid-like molecules	Polyketides	Flavonoids	191795	21092.9	582928
Auriculoside	Lipids and lipid-like molecules	Polyketides	Flavonoids	379859	210800	325408
2-hydroxy-decanedioic acid	Lipids and lipid-like molecules	Fatty Acyls	Fatty Acids and Conjugates	472992	415715	579036
Crosatoside B	Organic oxygen compounds	Organooxygen compounds	Carbohydrates and carbohydrate conjugates	748361	668733	816043
2-Feruloyl-1,2'-disinapoylgentiobiose	Phenylpropanoids and polyketides	Cinnamic acids and derivatives	Hydroxycinnamic acids and derivatives	184228	123704	256545
Quercetin 7-[xylosyl-(1->2)-rhamnosyl-(1->2)-rhamnosyl]-(1->6)-glucoside	Lipids and lipid-like molecules	Polyketides	Flavonoids	149182	26091.7	277247
Leucodelphinidin 3-O-alpha-L-rhamnopyranoside	Lipids and lipid-like molecules	Polyketides	Flavonoids	313755	282013	354375
Daidzein 7-O-apiosyl-(1->6)-glucoside	Lipids and lipid-like molecules	Polyketides	Flavonoids	1.13019e+06	990429	1.3639e+06
Calendoflavobioside	Phenylpropanoids and polyketides	Flavonoids	Flavonoid glycosides	4.8502e+06	4.17865e+06	5.38202e+06
(-)-Epigallocatechin 3-p-coumaroate	Phenylpropanoids and polyketides	Flavonoids	Flavans	547106	598728	771582
Epitheaflagallin 3-O-gallate	Benzenoids	Benzene and substituted derivatives	Benzoic acids and derivatives	363604	561047	200574
3-O-(Glcb)-6-O-(Glcb)-(25R)-5alpha-spirostan-3beta,6alpha,23S-triol	Unclassified	Unclassified	Unclassified	500559	188917	613031
Pimentol	Organic oxygen compounds	Organooxygen compounds	Carbohydrates and carbohydrate conjugates	759250	608466	868219
18alpha-Hydroxyglycyrrhetic acid	Lipids and lipid-like molecules	Prenol lipids	Triterpenoids	102751	9673.75	136544
Fucoxanthinol 3-myristoleate	Lipids and lipid-like molecules	Prenol lipids	Isoprenoids	1.31453e+06	59740.9	5519.02
Quercetin 3- (6'''-p-coumarylglucosyl) (1->2) -rhamnoside	Lipids and lipid-like molecules	Polyketides	Flavonoids	181681	125636	264035
Valganciclovir	Organic acids and derivatives	Carboxylic acids and derivatives	Amino acids, peptides, and analogues	468034	134338	211078
Quercetin 3-rutinoside 3',7-diglucoside	Phenylpropanoids and polyketides	Flavonoids	Flavonoid glycosides	97333.5	11953.3	229681
Capilliposide I	Lipids and lipid-like molecules	Polyketides	Flavonoids	2.72966e+06	3.10716e+06	1.85912e+06
3-Methyl-1-hydroxybutyl-ThPP	Organoheterocyclic compounds	Diazines	Pyrimidines and pyrimidine derivatives	546753	448721	724012
Myricetin 3-(2''-p-hydroxybenzoylrhamnoside)	Lipids and lipid-like molecules	Polyketides	Flavonoids	42183.6	2672.44	99666.8
Lucuminamide	Organic oxygen compounds	Organooxygen compounds	Carbohydrates and carbohydrate conjugates	122493	77241.9	175023
5'-Deoxyadenosine	Nucleosides, nucleotides, and analogues	5'-deoxyribonucleosides	Unclassified	193476	138322	289387
Luteolin 7-methylglucuronide	Lipids and lipid-like molecules	Polyketides	Flavonoids	36019.1	5149.86	66617.1
11-Hydroxyyangonin	Phenylpropanoids and polyketides	Kavalactones	Unclassified	284635	244094	344979
Catechin 7-O-beta-D-xyloside	Phenylpropanoids and polyketides	Flavonoids	Flavonoid glycosides	191158	34834.3	239616
Zidovudine glucuronide	Unclassified	Unclassified	Unclassified	350679	561261	473671
Galactosylglycerol	Lipids and lipid-like molecules	Glycerolipids	Glycosylglycerols	433856	578484	508690
Glucoscilliroside	Lipids and lipid-like molecules	Sterol Lipids	Sterols	771703	840373	628182
Quercetin 3-(6'''-acetylglucosyl)(1->4)-rhamnoside	Lipids and lipid-like molecules	Polyketides	Flavonoids	83085.3	53966.8	142892
12-Dihydrodalbinol O-glucoside	Lipids and lipid-like molecules	Polyketides	Flavonoids	304970	372142	247796
Flunarizine	Benzenoids	Benzene and substituted derivatives	Diphenylmethanes	1.17982e+06	951928	1.50641e+06
cimicifoetiside B	Lipids and lipid-like molecules	Sterol Lipids	Sterols	491688	226861	379476
Egonol glucoside	Phenylpropanoids and polyketides	2-arylbenzofuran flavonoids	Unclassified	306562	409884	519182
Cassiaoccidentalin B	Lipids and lipid-like molecules	Polyketides	Flavonoids	240050	296440	145123
Cassiaoccidentalin C	Lipids and lipid-like molecules	Polyketides	Flavonoids	262884	122492	197914
Kaempferol 3-(6'''-(E)-p-coumaroylglucosyl)-(1->2)-glucoside-7-rhamnoside	Lipids and lipid-like molecules	Polyketides	Flavonoids	4.91709e+06	7.22743e+06	4.18051e+06
Gladiatoside C2	Phenylpropanoids and polyketides	Flavonoids	Flavonoid glycosides	321966	443458	245957
MG(18:3(9Z,12Z,15Z)/0:0/0:0)	Lipids and lipid-like molecules	Fatty Acyls	Lineolic acids and derivatives	195139	345940	100574
Anigorootin	Phenylpropanoids and polyketides	Isoflavonoids	Isoflavans	265084	110146	390850
Tripdiolide	Unclassified	Unclassified	Unclassified	142174	175329	114671
Methyl (R)-9-hydroxy-10-undecene-5,7-diynoate glucoside	Lipids and lipid-like molecules	Fatty Acyls	Fatty acyl glycosides	122556	77524.8	157324
Icariside II	Lipids and lipid-like molecules	Polyketides	Flavonoids	67160.7	21878.8	135188
methyl 9,12,13,15-bisepidioxy-16-hydroperoxy-10-octadecenoate	Lipids and lipid-like molecules	Fatty Acyls	Fatty Acids and Conjugates	1.87682e+06	1.65188e+06	2.51545e+06
Malvidin 3-laminaribioside	Phenylpropanoids and polyketides	Flavonoids	Flavonoid glycosides	256730	474466	368017
Isoachifolidiene	Lipids and lipid-like molecules	Fatty Acyls	Fatty acid esters	224619	299653	162307
Sonchuionoside C	Lipids and lipid-like molecules	Prenol lipids	Terpene glycosides	207220	171612	286472
MG(0:0/18:3(9Z,12Z,15Z)/0:0)	Lipids and lipid-like molecules	Fatty Acyls	Lineolic acids and derivatives	114834	183046	50522.7
Lipoyl-AMP	Nucleosides, nucleotides, and analogues	Purine nucleotides	Purine ribonucleotides	936355	1.32151e+06	1.12813e+06
3-Methylbutyl glucosinolate	Organic oxygen compounds	Organooxygen compounds	Carbohydrates and carbohydrate conjugates	167791	281657	241802
Indigo	Organoheterocyclic compounds	Indoles and derivatives	Indolines	294834	374568	379042
2alpha-(3-Hydroxypropyl)-1alpha,25-dihydroxy-19-norvitamin D3	Lipids and lipid-like molecules	Sterol Lipids	Secosteroids	333694	273302	290199
Nepetaside	Lipids and lipid-like molecules	Prenol lipids	Terpene glycosides	448940	521716	515724
Shikimic acid	Organic oxygen compounds	Organooxygen compounds	Alcohols and polyols	1.27956e+06	1.0459e+06	1.00787e+06
Azukisapogenol	Lipids and lipid-like molecules	Prenol lipids	Triterpenoids	884920	773786	691756
2,3-Butanediol glucoside	Organic oxygen compounds	Organooxygen compounds	Carbohydrates and carbohydrate conjugates	354483	412646	442344
5β-Androstan-3α-ol-17-one sulfate	Unclassified	Unclassified	Unclassified	370342	434782	414150
Isosilybin	Lignans, neolignans and related compounds	Flavonolignans	Unclassified	402942	324058	355223
5-Hydroxydantrolene	Organoheterocyclic compounds	Azolidines	Imidazolidines	124197	153058	157365
Poriolide	Lipids and lipid-like molecules	Polyketides	Flavonoids	8.47855e+06	1.29259e+07	1.29943e+07
Licoricesaponin B2	Lipids and lipid-like molecules	Prenol lipids	Terpene glycosides	188307	90190.2	124259
Aconitic acid	Organic acids and derivatives	Carboxylic acids and derivatives	Tricarboxylic acids and derivatives	423993	389914	388009
(24R)-11alpha,20,24-trihydroxyecdysone	Lipids and lipid-like molecules	Sterol Lipids	Sterols	88067.7	54859.5	47280.5
Kaempferol 3-(2''-(E)-p-coumaroyl-alpha-L-arabinofuranoside)	Lipids and lipid-like molecules	Polyketides	Flavonoids	1.13895e+07	1.94003e+07	1.78452e+07
Norselic acid B	Lipids and lipid-like molecules	Sterol Lipids	Sterols	106847	46230.1	32750.9
2-Heptanethiol	Organosulfur compounds	Thiols	Alkylthiols	101384	159010	162766
PGF2α isopropyl ester	Unclassified	Unclassified	Unclassified	154849	184048	184791
Cephaloridine	Unclassified	Unclassified	Unclassified	529715	408684	373939
Anandamide (20:2, n-6)	Lipids and lipid-like molecules	Fatty Acyls	Fatty amides	543634	426506	445910
Carbendazim	Organoheterocyclic compounds	Benzimidazoles	2-benzimidazolylcarbamic acid esters	56710.6	124445	93540.2
PI(P-18:0/0:0)	Lipids and lipid-like molecules	Glycerophospholipids	Glycerophosphoinositols	155577	97056.2	78231
1-Hydroxyvitamin D3 cellobioside	Lipids and lipid-like molecules	Sterol Lipids	Secosteroids	8.97859e+06	6.23765e+06	6.53257e+06
Glyyunnansapogenin B	Lipids and lipid-like molecules	Prenol lipids	Triterpenoids	498502	276195	246981
3'-O-Methylderhamnosylmaysin	Lipids and lipid-like molecules	Polyketides	Flavonoids	301497	446325	426160
PS(21:0/22:6(4Z,7Z,10Z,13Z,16Z,19Z))	Lipids and lipid-like molecules	Glycerophospholipids	Glycerophosphoserines	208701	0.0346338	0.00177992
Oritin-4beta-ol	Lipids and lipid-like molecules	Polyketides	Flavonoids	1.43529e+07	1.59832e+07	1.6341e+07
(E)-Oxyresveratrol 3'-O-b-D-glucoside	Phenylpropanoids and polyketides	Stilbenes	Stilbene glycosides	299085	158285	145510
Ethyl 3-(N-butylacetamido)propionate	Unclassified	Unclassified	Unclassified	274640	45757.9	15607.5
hexadecanedioic acid mono-L-carnitine ester	Lipids and lipid-like molecules	Fatty Acyls	Fatty acid esters	51292.1	8380.99	1117.09
Epimesquitol-4alpha-ol	Lipids and lipid-like molecules	Polyketides	Flavonoids	90723.9	127946	137469
Citbismine F	Organoheterocyclic compounds	Quinolines and derivatives	Benzoquinolines	238899	319607	321563
Ganodermic acid TQ	Phenylpropanoids and polyketides	Phenylpropanoic acids	Unclassified	902541	541913	513277
3-Oxo-alpha-ionol 9-[apiosyl-(1->6)-glucoside]	Lipids and lipid-like molecules	Fatty Acyls	Fatty acyl glycosides	394644	437569	454790
Citric acid	Organic acids and derivatives	Carboxylic acids and derivatives	Tricarboxylic acids and derivatives	4.07483e+06	3.55335e+06	3.3096e+06
Epilubimin	Lipids and lipid-like molecules	Prenol lipids	Sesquiterpenoids	98462.8	54948.4	52057.3
CEVADINE	Unclassified	Unclassified	Unclassified	428301	280367	267671
Verapamil	Benzenoids	Benzene and substituted derivatives	Phenylbutylamines	170210	67670	70965.8
3-O-(alpha-L-rhamnopyranosyl-(1-2)-alpha-L-rhamnopyranosyl)-3-hydroxydecanoic acid	Lipids and lipid-like molecules	Fatty Acyls	Fatty acyl glycosides	212802	299546	275868
Catechin 3'-O-gallate	Lipids and lipid-like molecules	Polyketides	Flavonoids	510715	879094	861074
Phytolaccinic acid	Lipids and lipid-like molecules	Prenol lipids	Triterpenoids	83256	49133.6	45597.1
Threonylproline	Organic acids and derivatives	Carboxylic acids and derivatives	Amino acids, peptides, and analogues	734217	783195	771711
(-)-Epigallocatechin 3-(4-methyl-gallate)	Phenylpropanoids and polyketides	Flavonoids	Flavans	3.30283e+06	4.19663e+06	4.65145e+06
N-Undecylbenzenesulfonic acid	Benzenoids	Benzene and substituted derivatives	Benzenesulfonic acids and derivatives	450813	508134	520044
Epigallocatechin-(4beta->8)-catechin	Phenylpropanoids and polyketides	Flavonoids	Biflavonoids and polyflavonoids	9.45544e+06	1.48097e+07	1.45328e+07
D-1,5-Anhydrofructose	Organoheterocyclic compounds	Oxanes	Unclassified	337813	374759	373357
25-O-Desacetyl rifabutin	Organoheterocyclic compounds	Naphthofurans	Unclassified	74810.8	45252.5	38764.6
6S,9R-Dihydroxy-4,7E-megastigmadien-3-one 9-[apiosyl-(1->6)-glucoside]	Lipids and lipid-like molecules	Fatty Acyls	Fatty acyl glycosides	251871	348643	366313
(+)-abscisic acid beta-D-glucopyranosyl ester	Lipids and lipid-like molecules	Prenol lipids	Isoprenoids	25699.6	73415.6	55521.6
Epigallocatechin 5,3',5'-trimethyl ether 3-O-gallate	Lipids and lipid-like molecules	Polyketides	Flavonoids	731862	630302	646729
Phlorin	Organic oxygen compounds	Organooxygen compounds	Carbohydrates and carbohydrate conjugates	858746	1.03688e+06	1.03095e+06
PA(20:3(5Z,8Z,11Z)/15:0)	Lipids and lipid-like molecules	Glycerophospholipids	Glycerophosphates	10706.7	53507	71745.3
Camellenodiol	Lipids and lipid-like molecules	Prenol lipids	Triterpenoids	82918.6	38567.1	34868.3
CL(8:0/8:0/8:0/13:0)	Lipids and lipid-like molecules	Glycerophospholipids	Glycerophosphoglycerophosphoglycerols	353172	271160	305242
Smilanippin A	Lipids and lipid-like molecules	Steroids and steroid derivatives	Steroidal glycosides	3.80241e+06	2.88935e+06	2.982e+06
Quercetin 3-(6''-(E)-p-coumaroylsophoroside)-7-rhamnoside	Lipids and lipid-like molecules	Polyketides	Flavonoids	230074	322163	334689
Ganolucidic acid E	Lipids and lipid-like molecules	Prenol lipids	Triterpenoids	73979.5	36169.6	25587.3
2R-aminoheptanoic acid	Lipids and lipid-like molecules	Fatty Acyls	Fatty Acids and Conjugates	282891	347252	349122
Lippioside I	Lipids and lipid-like molecules	Prenol lipids	Terpene glycosides	267322	190625	183102
6-(alpha-D-Glucosaminyl)-1D-myo-inositol	Organic oxygen compounds	Organooxygen compounds	Carbohydrates and carbohydrate conjugates	328207	400292	441093
L-Tryptophan	Organoheterocyclic compounds	Indoles and derivatives	Indolyl carboxylic acids and derivatives	49276.6	84857.9	85075.1
5-Hydroxy-7,4'-dimethoxy-6,8-di-C-prenylflavanone 5-O-galactoside	Unclassified	Unclassified	Unclassified	148636	223101	188583
L-arogenate	Unclassified	Unclassified	Unclassified	95609.2	168287	144757
Alliosterol 1-rhamnoside 16-galactoside	Lipids and lipid-like molecules	Steroids and steroid derivatives	Steroidal glycosides	240004	183086	197871
Centellasapogenol A	Lipids and lipid-like molecules	Prenol lipids	Triterpenoids	3.49015e+06	1.73071e+06	1.60754e+06
LysoPI(0:0/18:0)	Lipids and lipid-like molecules	Glycerophospholipids	Glycerophosphoinositols	428370	237332	277473
Epigallocatechin 3-O-(3-O-methylgallate)	Phenylpropanoids and polyketides	Flavonoids	Flavans	6.29142e+06	8.61379e+06	8.58187e+06
2-O-Methyl-D-xylose	Organic oxygen compounds	Organooxygen compounds	Carbohydrates and carbohydrate conjugates	399921	337087	308928
4-Dodecylbenzenesulfonic acid	Benzenoids	Benzene and substituted derivatives	Benzenesulfonic acids and derivatives	738425	828131	839054
Tiaprofenic acid	Organic oxygen compounds	Organooxygen compounds	Carbonyl compounds	411804	339205	344863
Benzyl O-[arabinofuranosyl-(1->6)-glucoside]	Organic oxygen compounds	Organooxygen compounds	Carbohydrates and carbohydrate conjugates	1.46984e+06	1.27784e+06	1.23338e+06
1,5-Diferuloylquinic acid	Organic oxygen compounds	Organooxygen compounds	Alcohols and polyols	108702	41636.9	70823.7
3alpha-3-Hydroxytirucalla-7,24-dien-21-oic acid	Lipids and lipid-like molecules	Prenol lipids	Sesquiterpenoids	324251	256249	232688
Scandoside methyl ester	Unclassified	Unclassified	Unclassified	166844	218306	240992
Diosgenin 3-[glucosyl-(1->4)-rhamnosyl-(1->4)-glucoside]	Organoheterocyclic compounds	Benzopyrans	1-benzopyrans	101373	55422.4	61155.5
Raltitrexed	Organic acids and derivatives	Carboxylic acids and derivatives	Amino acids, peptides, and analogues	791168	717639	734252
Camelledionol	Lipids and lipid-like molecules	Prenol lipids	Triterpenoids	83377.4	46310.3	27660.9
(Z)-Resveratrol 3,4'-diglucoside	Phenylpropanoids and polyketides	Stilbenes	Stilbene glycosides	268791	311287	340864
PG(P-18:0/0:0)	Lipids and lipid-like molecules	Glycerophospholipids	Glycerophosphoglycerols	255400	142418	160994
(1R,2R)-Isocitric acid	Organic acids and derivatives	Carboxylic acids and derivatives	Tricarboxylic acids and derivatives	687811	602453	566344
Procyanidin C1	Phenylpropanoids and polyketides	Flavonoids	Biflavonoids and polyflavonoids	481753	717379	676587
Procyanidin B2	Phenylpropanoids and polyketides	Flavonoids	Biflavonoids and polyflavonoids	1.0704e+07	1.35339e+07	1.29173e+07
1alpha,25-dihydroxy-22-oxavitamin D3 3-hemiglutarate/ 1alpha,25-dihydroxy-22-oxacholecalciferol 3-hemiglutarate	Lipids and lipid-like molecules	Sterol Lipids	Secosteroids	8.77789e+06	4.89887e+06	5.51918e+06
D-Aspartic acid	Organic acids and derivatives	Carboxylic acids and derivatives	Amino acids, peptides, and analogues	200917	132418	149849
5S-HETE di-endoperoxide	Lipids and lipid-like molecules	Fatty Acyls	Eicosanoids	257203	147970	166941
Bisnorbiotin	Organic acids and derivatives	Carboxylic acids and derivatives	Amino acids, peptides, and analogues	146226	225289	185772
15-Hydroxynorandrostene-3,17-dione glucuronide	Lipids and lipid-like molecules	Steroids and steroid derivatives	Steroidal glycosides	577645	495188	465160
gypsogenin 3-O-rhamnosylglucosiduronic acid	Lipids and lipid-like molecules	Prenol lipids	Isoprenoids	616840	545412	539890
Asparaginylhistidine	Organic acids and derivatives	Carboxylic acids and derivatives	Amino acids, peptides, and analogues	52685.1	83374.3	92144.2
Quercetagetin 3,3'-dimethyl ether	Lipids and lipid-like molecules	Polyketides	Flavonoids	162992	205449	218068
L-Isoleucine	Organic acids and derivatives	Carboxylic acids and derivatives	Amino acids, peptides, and analogues	1.3722e+06	2.13609e+06	2.17378e+06
Citroside A	Lipids and lipid-like molecules	Prenol lipids	Terpene glycosides	2.97051e+06	3.47124e+06	3.41714e+06
Sedoheptulose	Organic oxygen compounds	Organooxygen compounds	Carbohydrates and carbohydrate conjugates	1.06066e+07	1.3475e+07	1.35215e+07
Bis(2-furanylmethyl) disulfide	Organoheterocyclic compounds	Heteroaromatic compounds	Unclassified	149044	95024.5	91171.3
12-hydroxy-3Z,6Z-dodecadienoic acid	Lipids and lipid-like molecules	Fatty Acyls	Fatty Acids and Conjugates	267357	350162	342271
16,23-epoxy-5beta-cholestane triglycoside	Lipids and lipid-like molecules	Sterol Lipids	Steroid conjugates	965536	669421	710963
13-hydroxy-tridecanoic acid	Lipids and lipid-like molecules	Fatty Acyls	Fatty Acids and Conjugates	130602	93319.7	92438.1
cis-Melilotoside	Organic oxygen compounds	Organooxygen compounds	Carbohydrates and carbohydrate conjugates	331340	375110	411385
PI(20:2(11Z,14Z)/0:0)	Lipids and lipid-like molecules	Glycerophospholipids	Glycerophosphoinositols	286992	189797	181419
Amorphaquinone	Lipids and lipid-like molecules	Polyketides	Flavonoids	308994	491157	507450
C-6 NBD-dihydro-Ceramide	Unclassified	Unclassified	Unclassified	149527	91687.9	80713.2
Oxoglutaric acid	Organic acids and derivatives	Keto acids and derivatives	Gamma-keto acids and derivatives	1.19811e+06	970324	931773
Alliospiroside C	Lipids and lipid-like molecules	Steroids and steroid derivatives	Steroidal glycosides	125942	57941.8	86774.6
Nigrescin	Lipids and lipid-like molecules	Polyketides	Flavonoids	38212.7	70044.2	68001.4
Hydroxytolbutamide	Benzenoids	Benzene and substituted derivatives	Benzenesulfonamides	203602	270497	280707
1-Hydroxyvitamin D3 diacetate	Lipids and lipid-like molecules	Sterol Lipids	Secosteroids	402750	274761	295069
Astringin	Lipids and lipid-like molecules	Polyketides	Aromatic polyketides	61515.5	23608.9	26244.5
Arjunolic acid	Lipids and lipid-like molecules	Prenol lipids	Triterpenoids	4.24327e+06	2.32638e+06	2.2438e+06
(R)-Apiumetin glucoside	Phenylpropanoids and polyketides	Coumarins and derivatives	Coumarin glycosides	372531	176435	193174
Ticarcillin	Organic acids and derivatives	Carboxylic acids and derivatives	Amino acids, peptides, and analogues	63800.6	118108	119518
(R)-1-O-[b-D-Glucopyranosyl-(1->6)-b-D-glucopyranoside]-1,3-octanediol	Lipids and lipid-like molecules	Fatty Acyls	Fatty acyl glycosides	230926	346615	387668
Bipindogulomethyloside	Lipids and lipid-like molecules	Steroids and steroid derivatives	Steroid lactones	116458	76420.5	66472.5
Butin	Lipids and lipid-like molecules	Polyketides	Flavonoids	1.05542e+06	1.13637e+06	1.16454e+06
N-(17-hydroxy-9,12-octadecadienoyl)-glutamine	Lipids and lipid-like molecules	Fatty Acyls	Fatty amides	133104	256.629	0.00177992
6-[3-(2-carboxyethyl)-5-hydroxyphenoxy]-3,4,5-trihydroxyoxane-2-carboxylic acid	Organic oxygen compounds	Organooxygen compounds	Carbohydrates and carbohydrate conjugates	291339	392733	416398
Eriojaposide A	Lipids and lipid-like molecules	Fatty Acyls	Fatty acyl glycosides	236967	268023	286664
D-Gluconic acid	Organic oxygen compounds	Organooxygen compounds	Carbohydrates and carbohydrate conjugates	1.62765e+06	2.12855e+06	1.96111e+06
Indole-3-ethanol	Organoheterocyclic compounds	Indoles and derivatives	Indoles	2.6191e+06	2.71058e+06	2.72599e+06
Fucosyllactose	Organic oxygen compounds	Organooxygen compounds	Carbohydrates and carbohydrate conjugates	1.51044e+07	1.81164e+07	1.93342e+07
Schleicherastatin 5	Lipids and lipid-like molecules	Steroids and steroid derivatives	Stigmastanes and derivatives	210553	170053	171671
Sucrose	Organic oxygen compounds	Organooxygen compounds	Carbohydrates and carbohydrate conjugates	1.99832e+07	2.13774e+07	2.13789e+07
Melilotoside	Organic oxygen compounds	Organooxygen compounds	Carbohydrates and carbohydrate conjugates	152332	195732	194053
PG(19:0/22:4(7Z,10Z,13Z,16Z))	Lipids and lipid-like molecules	Glycerophospholipids	Glycerophosphoglycerols	85533.8	13896.4	14522.5
EB 1213	Lipids and lipid-like molecules	Sterol Lipids	Secosteroids	170794	103641	90225.9
Prosapogenin A	Lipids and lipid-like molecules	Steroids and steroid derivatives	Steroidal glycosides	177156	110565	128935
Dihydrocaffeic acid 3-O-glucuronide	Organic oxygen compounds	Organooxygen compounds	Carbohydrates and carbohydrate conjugates	600012	823115	881100
Maritimetin 6-(6''-p-coumarylglucoside)	Lipids and lipid-like molecules	Polyketides	Flavonoids	8.84145e+06	1.36731e+07	1.35223e+07
2,3-Methyleneglutaric acid	Lipids and lipid-like molecules	Fatty Acyls	Fatty acids and conjugates	190842	244122	256807
Allyl acetic acid	Lipids and lipid-like molecules	Fatty Acyls	Fatty acids and conjugates	125260	180771	210496
2,4',5,7-Tetrahydroxyflavanone	Phenylpropanoids and polyketides	Flavonoids	Hydroxyflavonoids	167577	248474	228711
Alphitonin	Lipids and lipid-like molecules	Polyketides	Flavonoids	348071	597962	575415
Yuccoside C	Lipids and lipid-like molecules	Steroids and steroid derivatives	Steroidal glycosides	135207	69836.8	82874.3
3-ketosphingosine	Lipids and lipid-like molecules	Sphingolipids	Sphingoid bases	1.47993e+06	1.35446e+06	1.3477e+06
Chinenoside II	Lipids and lipid-like molecules	Steroids and steroid derivatives	Steroidal glycosides	260976	194573	197663
NORETHINDRONE ACETATE	Unclassified	Unclassified	Unclassified	1.46208e+06	1.72248e+06	1.66042e+06
Methylsyringin	Organic oxygen compounds	Organooxygen compounds	Carbohydrates and carbohydrate conjugates	236446	274902	265669
Candoxatril	Benzenoids	Indanes	Unclassified	207040	124573	99354.7
3beta-3-Hydroxy-11-oxolanosta-8,24-dien-26-al	Lipids and lipid-like molecules	Prenol lipids	Triterpenoids	306032	241389	211652
Delphinidin 3-(6''-p-coumarylglucoside)	Unclassified	Unclassified	Unclassified	1.84924e+07	2.95166e+07	2.81866e+07
3,5-Digalloylepicatechin	Phenylpropanoids and polyketides	Flavonoids	Flavans	153978	121241	122907
Hydroxyzine	Benzenoids	Benzene and substituted derivatives	Diphenylmethanes	63544	101844	116776
Thiamine pyrophosphate	Organoheterocyclic compounds	Diazines	Pyrimidines and pyrimidine derivatives	78691.4	112417	114826
2,3-Dihydroxy-2-methylbutanoic acid	Lipids and lipid-like molecules	Fatty Acyls	Fatty acids and conjugates	279560	233905	242592
DIHYDROJASMONIC ACID, METHYL ESTER	Unclassified	Unclassified	Unclassified	849245	671256	668334
Carbadox	Organoheterocyclic compounds	Diazanaphthalenes	Benzodiazines	105995	137067	152403
Robinetinidol-4alpha-ol	Lipids and lipid-like molecules	Polyketides	Flavonoids	1.02568e+07	1.35919e+07	1.41258e+07
Matterionate A	Lipids and lipid-like molecules	Polyketides	Flavonoids	237927	199394	164127
Capsianoside V	Lipids and lipid-like molecules	Prenol lipids	Terpene glycosides	72425	107937	101040
Ganodermic acid Jb	Lipids and lipid-like molecules	Prenol lipids	Triterpenoids	989402	465903	437499
3-Mercapto-3-methylbutyl formate	Organic acids and derivatives	Carboxylic acids and derivatives	Carboxylic acid derivatives	234395	286520	314737
PS(14:0/16:1(9Z))	Lipids and lipid-like molecules	Glycerophospholipids	Glycerophosphoserines	680926	356885	405895
Histidylaspartic acid	Organic acids and derivatives	Carboxylic acids and derivatives	Amino acids, peptides, and analogues	210071	325498	305145
Catechin-(4alpha->8)-gallocatechin-(4alpha->8)-catechin	Phenylpropanoids and polyketides	Flavonoids	Biflavonoids and polyflavonoids	123718	211357	220011
Epoxyganoderiol A	Lipids and lipid-like molecules	Prenol lipids	Triterpenoids	873391	616341	573050
Robinetinidol-(4alpha->8)-catechin-(6->4alpha)-robinetinidol	Lipids and lipid-like molecules	Polyketides	Flavonoids	145256	215493	203005
Epicatechin-(4beta->8)-epigallocatechin 3-O-gallate	Phenylpropanoids and polyketides	Flavonoids	Biflavonoids and polyflavonoids	5.75869e+06	7.00504e+06	7.25091e+06
BRUSATOL	Lipids and lipid-like molecules	Prenol lipids	Sesquiterpenoids	197299	266344	246562
Cortolone-3-glucuronide	Lipids and lipid-like molecules	Steroids and steroid derivatives	Steroidal glycosides	142959	75747.1	71612.5
Tricetin 4'-methyl ether	Lipids and lipid-like molecules	Polyketides	Flavonoids	899738	1.29217e+06	1.28645e+06
Pitheduloside I	Lipids and lipid-like molecules	Prenol lipids	Triterpenoids	357905	194062	190440
1-Octadecyl Lysophosphatidic Acid	Unclassified	Unclassified	Unclassified	88575.5	2574.61	0.00177992
dirithromycin	Organic oxygen compounds	Organooxygen compounds	Carbohydrates and carbohydrate conjugates	1.26287e+07	9.76089e+06	8.80947e+06
Fenpyroximate	Unclassified	Unclassified	Unclassified	252730	363973	382908
11-hydroxy-4-methyl-2E,4E,6E-dodecatrienoic acid	Lipids and lipid-like molecules	Fatty Acyls	Fatty Acids and Conjugates	243452	294442	300509
Benzyl 2,6-dihydroxybenzoate 2-glucoside	Organic oxygen compounds	Organooxygen compounds	Carbohydrates and carbohydrate conjugates	140033	64578.4	64434.6
ent-Epicatechin-(4alpha->8)-ent-epicatechin 3-gallate	Lipids and lipid-like molecules	Prenol lipids	Terpene lactones	291419	334722	357047
SAICAR	Nucleosides, nucleotides, and analogues	Imidazole ribonucleosides and ribonucleotides	1-ribosyl-imidazolecarboxamides	104506	156369	131172
L-4-Hydroxyglutamate semialdehyde	Organic acids and derivatives	Carboxylic acids and derivatives	Amino acids, peptides, and analogues	285471	350515	342163
Phytolaccoside I	Lipids and lipid-like molecules	Prenol lipids	Triterpenoids	294732	158261	186485
PON-PC	Lipids and lipid-like molecules	Glycerophospholipids	Oxidized glycerophospholipids	104025	54719.2	68012.5
omega-Salicoyisalicin	Organic oxygen compounds	Organooxygen compounds	Carbohydrates and carbohydrate conjugates	82967.6	36779.6	37391.2
(-)-Epigallocatechin	Phenylpropanoids and polyketides	Flavonoids	Flavans	1.39402e+07	1.77331e+07	1.80709e+07
D-Sedoheptulose 7-phosphate	Organic oxygen compounds	Organooxygen compounds	Carbohydrates and carbohydrate conjugates	345621	507172	504031
Deoxyguanosine	Nucleosides, nucleotides, and analogues	Purine nucleosides	Purine 2'-deoxyribonucleosides	197328	136755	121148
Pandaroside B	Lipids and lipid-like molecules	Sterol Lipids	Steroid conjugates	93066	35381.3	61758.5
PHODA-PC	Lipids and lipid-like molecules	Glycerophospholipids	Oxidized glycerophospholipids	135808	70375.1	74357
D-Fructose 6-phosphate	Organic oxygen compounds	Organooxygen compounds	Carbohydrates and carbohydrate conjugates	109607	71079.3	79046.6
Parvisoflavanone	Lipids and lipid-like molecules	Polyketides	Flavonoids	98082.3	141149	128869
PS(20:3(8Z,11Z,14Z)/22:6(4Z,7Z,10Z,13Z,16Z,19Z))	Lipids and lipid-like molecules	Glycerophospholipids	Glycerophosphoserines	172690	6491.58	6817.97
Castaneiolide	Lipids and lipid-like molecules	Fatty Acyls	Fatty acid esters	155508	86877.1	97721
8-Propyloxycaffeine	Unclassified	Unclassified	Unclassified	359719	443471	409072
L-Aspartic Acid	Organic acids and derivatives	Carboxylic acids and derivatives	Amino acids, peptides, and analogues	160249	112270	124102
PC(15:0/17:0)	Lipids and lipid-like molecules	Glycerophospholipids	Glycerophosphocholines	184799	329.992	0.00177992
7,8,4'-Trihydroxy-3',5'-dimethoxyflavanone 4'-O-glucoside	Unclassified	Unclassified	Unclassified	221066	299163	271312
Serylarginine	Organic acids and derivatives	Carboxylic acids and derivatives	Amino acids, peptides, and analogues	251833	293748	300087
Raffinose	Organic oxygen compounds	Organooxygen compounds	Carbohydrates and carbohydrate conjugates	282930	367456	367985
Hyacinthin	Phenylpropanoids and polyketides	Flavonoids	Flavonoid glycosides	499417	619494	628346
Spirolide C	Organoheterocyclic compounds	Azepines	Unclassified	116899	62357.3	59718.3
Spirolide D	Organoheterocyclic compounds	Azepines	Unclassified	147872	76681.6	62886.6
Melongoside G	Lipids and lipid-like molecules	Steroids and steroid derivatives	Steroidal glycosides	2.62061e+06	1.79783e+06	1.8804e+06
catechin 3-octadecanoate	Lipids and lipid-like molecules	Polyketides	Flavonoids	76718.7	43899	41419.9
2-Galloylglucose	Benzenoids	Benzene and substituted derivatives	Benzoic acids and derivatives	978576	1.27846e+06	940386
(3b,5b,22a,25R)-Furostane-22-methoxy-3,26-diol 3-[glucosyl-(1->2)-glucoside] 26-glucoside	Lipids and lipid-like molecules	Steroids and steroid derivatives	Steroidal glycosides	105385	33699.6	120198
Stercobilinogen	Organoheterocyclic compounds	Tetrapyrroles and derivatives	Bilirubins	79317.3	32025.6	87887
Quillaic acid 3-[galactosyl-(1->2)-glucuronide]	Lipids and lipid-like molecules	Prenol lipids	Terpene glycosides	166893	71333.6	156002
Dehydrooreadone	Organoheterocyclic compounds	Naphthofurans	Unclassified	26903.4	60557.3	18840.5
3,3'-Di-O-galloylprocyanidin B5	Phenylpropanoids and polyketides	Flavonoids	Biflavonoids and polyflavonoids	19076.7	52261.1	12294.4
(+)-Galeon	Phenylpropanoids and polyketides	Diarylheptanoids	Cyclic diarylheptanoids	53255.4	100716	48988.6
Ephedrannin A	Phenylpropanoids and polyketides	Flavonoids	Biflavonoids and polyflavonoids	55598.5	112719	36630.5
(1x,2x)-Guaiacylglycerol 3-glucoside	Lipids and lipid-like molecules	Fatty Acyls	Fatty acyl glycosides	600950	717149	577329
1,3-dihydroxy-N-methylacridone	Unclassified	Unclassified	Unclassified	43964.1	89477.3	37091.2
PG(20:0/0:0)	Lipids and lipid-like molecules	Glycerophospholipids	Glycerophosphoglycerols	78309.8	12160.4	90575
Cephalosporin C	Organic nitrogen compounds	Organonitrogen compounds	Nitrogen mustard compounds	40764.5	4227.44	51702.4
Diosbulbinoside F	Lipids and lipid-like molecules	Prenol lipids	Terpene glycosides	175924	218923	150521
3,4-Dihydroxychalcone 4-beta-L-arabinopyranosyl-(1->4)-galactoside	Unclassified	Unclassified	Unclassified	140756	93341.4	159462
16-Acetylpriverogenin A	Lipids and lipid-like molecules	Prenol lipids	Triterpenoids	594428	770348	580332
MS 3	Phenylpropanoids and polyketides	Depsides and depsidones	Unclassified	80580.1	118549	65689.5
8-Hydroxy-7-methylguanine	Organoheterocyclic compounds	Imidazopyrimidines	Purines and purine derivatives	76515.7	48456.8	94682.9
Monensin	Unclassified	Unclassified	Unclassified	150570	86889.8	162149
Kaempferol 3-O-feruloyl-sophoroside 7-O-glucoside	Phenylpropanoids and polyketides	Flavonoids	Flavonoid glycosides	67479.7	38899.8	89451.2
Amorphigenol O-glucoside	Lipids and lipid-like molecules	Polyketides	Flavonoids	359874	477269	339727
Citrusin E	Organic oxygen compounds	Organooxygen compounds	Carbohydrates and carbohydrate conjugates	271732	210443	301211
Kaempferol 3-rhamnosyl-(1->3)(4'''-p-coumarylrhamnosyl)(1->6)-glucoside	Lipids and lipid-like molecules	Polyketides	Flavonoids	295309	409319	310634
5,7,3',4',5'-Pentahydroxyflavanone	Phenylpropanoids and polyketides	Flavonoids	Flavans	113440	175316	103520
Calendasaponin C	Lipids and lipid-like molecules	Steroids and steroid derivatives	Steroidal glycosides	36943.1	126696	60978.8
Luteolin 3'-methyl ether 7-glucuronide-4'-rhamnoside	Lipids and lipid-like molecules	Polyketides	Flavonoids	40707.4	100335	54188.3
Betavulgarin xyloside	Phenylpropanoids and polyketides	Isoflavonoids	Isoflav-2-enes	1.15269e+06	848413	1.18391e+06
(3R,7R)-1,3,7-Octanetriol	Lipids and lipid-like molecules	Fatty Acyls	Fatty alcohols	875553	956663	900598
5-Hydroxy-4-methoxy-6-canthinone 3-N-oxide	Alkaloids and derivatives	Indolonaphthyridine alkaloids	Unclassified	153102	325878	175952
ent-Epicatechin(4alpha->8)catechin	Phenylpropanoids and polyketides	Flavonoids	Biflavonoids and polyflavonoids	96271.4	54971	98478.7
Vitamin D2 (Ergocalciferol)	Unclassified	Unclassified	Unclassified	82269.6	118441	81762.6
Ginsenoside La	Lipids and lipid-like molecules	Prenol lipids	Triterpenoids	122158	59204.3	142171
Isoorientin 6''-O-caffeate	Lipids and lipid-like molecules	Polyketides	Flavonoids	1.52648e+06	1.71142e+06	1.50447e+06
28-Glucosyl-30-methyl-3b,23-dihydroxy-12-oleanene-28,30-diate 3-[glucosyl-(1->3)-xylosyl-(1->2)-glucoside]	Lipids and lipid-like molecules	Prenol lipids	Terpene glycosides	37702.9	126387	61168.1
Tuberoside A (Allium tuberosum)	Lipids and lipid-like molecules	Steroids and steroid derivatives	Steroidal glycosides	38105.8	9935.01	42891.4
Agnuside	Lipids and lipid-like molecules	Prenol lipids	Terpene glycosides	2.11305e+06	1.09205e+06	1.9103e+06
Furaneol 4-(6-malonylglucoside)	Organic oxygen compounds	Organooxygen compounds	Carbohydrates and carbohydrate conjugates	40462.3	129.165	56294.2
Apigenin 7-(6''-E-Caffeoylglucoside)	Lipids and lipid-like molecules	Polyketides	Flavonoids	471376	265230	409305
Lusitanicoside	Organic oxygen compounds	Organooxygen compounds	Carbohydrates and carbohydrate conjugates	191118	298181	187128
Phomopsin B	Organic acids and derivatives	Carboxylic acids and derivatives	Amino acids, peptides, and analogues	88552.3	121595	69239.5
Thapsigargin	Lipids and lipid-like molecules	Prenol lipids	Isoprenoids	53755.1	24062.8	62424.7
3,4-dimethyl-5-carboxymethyl-2-furanpropanoic acid	Lipids and lipid-like molecules	Fatty Acyls	Fatty Acids and Conjugates	221248	262285	201801
karalicin	Lipids and lipid-like molecules	Fatty Acyls	Fatty alcohols	87465.3	30680.7	70270.2
L-Theanine	Organic acids and derivatives	Carboxylic acids and derivatives	Amino acids, peptides, and analogues	104577	20587.3	183914
Gentiopicrin	Lipids and lipid-like molecules	Prenol lipids	Isoprenoids	229245	327438	207330
(1RS,2RS)-Guaiacylglycerol 1-glucoside	Organic oxygen compounds	Organooxygen compounds	Carbohydrates and carbohydrate conjugates	376780	426335	373951
PGP(18:1(9Z)/22:6(4Z,7Z,10Z,13Z,16Z,19Z))	Lipids and lipid-like molecules	Glycerophospholipids	Glycerophosphoglycerophosphates	70791.5	34519.8	72093.8
Pelargonidin 3-rutinoside-7-(6-(p-hydroxybenzoyl)glucoside)	Unclassified	Unclassified	Unclassified	60484.9	109034	73521.1
Fistuloside A	Organic acids and derivatives	Carboxylic acids and derivatives	Amino acids, peptides, and analogues	80882.5	31892.8	97470.7
Epicatechin 3-O-(4-O-methylgallate)	Phenylpropanoids and polyketides	Flavonoids	Flavans	2.35659e+06	3.31786e+06	2.50954e+06
FMNH2	Nucleosides, nucleotides, and analogues	Flavin nucleotides	Unclassified	163389	87583.5	136492
Lucidadiol	Lipids and lipid-like molecules	Prenol lipids	Terpene glycosides	87000.5	125366	88115.8
Afzelechin 3-O-alpha-L-rhamnopyranoside	Lipids and lipid-like molecules	Polyketides	Flavonoids	827652	408229	752371
Tetrahydro-2,5-furan-diacetic acid	Organic acids and derivatives	Carboxylic acids and derivatives	Dicarboxylic acids and derivatives	306752	393484	290726
Fucα1-2Galβ1-4Glcβ-Sp	Unclassified	Unclassified	Unclassified	304386	345185	275963
Sanguiin H4	Phenylpropanoids and polyketides	Tannins	Hydrolyzable tannins	163226	108022	170276
17-phenyl trinor-13,14-dihydro Prostaglandin A2	Unclassified	Unclassified	Unclassified	120326	209675	125183
4beta-(2-Aminoethylthio)epicatechin 3-gallate	Phenylpropanoids and polyketides	Flavonoids	Flavans	86328.9	6399.08	97293.9
OHODA-PC	Lipids and lipid-like molecules	Glycerophospholipids	Oxidized glycerophospholipids	102495	53810.4	96693.6
Cryptochlorogenic acid	Organic oxygen compounds	Organooxygen compounds	Alcohols and polyols	137536	247648	126737
Prostaglandin PGE2 glyceryl ester	Lipids and lipid-like molecules	Fatty Acyls	Eicosanoids	415366	330695	506252
Fumonisin C3	Lipids and lipid-like molecules	Sphingolipids	Sphingoid bases	92119	40945.4	105232
Ampeloside Bs1	Lipids and lipid-like molecules	Steroids and steroid derivatives	Steroidal glycosides	108634	41458.3	141056
3-trans-p-Coumaroylrotundic acid	Lipids and lipid-like molecules	Prenol lipids	Triterpenoids	30023.4	152810	27889.2
Isonuatigenin 3-[rhamnosyl-(1->2)-glucoside]	Lipids and lipid-like molecules	Steroids and steroid derivatives	Steroidal glycosides	213101	88154.6	196746
3,4,2',4',6',beta-Hexahydroxychalcone 2'-glucoside	Unclassified	Unclassified	Unclassified	92809.3	127651	91575.6
1-(3,4-Dimethoxyphenyl)-1,2-ethanediol 2-O-b-D-glucoside	Organic oxygen compounds	Organooxygen compounds	Carbohydrates and carbohydrate conjugates	1.25426e+06	1.50193e+06	1.23554e+06
Ferreirin	Phenylpropanoids and polyketides	Isoflavonoids	O-methylated isoflavonoids	1.06893e+06	1.25995e+06	1.10505e+06
Faratroside	Lipids and lipid-like molecules	Polyketides	Flavonoids	142285	109920	169835
Quercetin 3-(6'''-p-coumarylglucosyl)(1->2)-rhamnoside-7-glucoside	Phenylpropanoids and polyketides	Flavonoids	Flavonoid glycosides	177825	86154	191129
3-Methylellagic acid 8-(2-acetylrhamnoside)	Lignans, neolignans and related compounds	Lignan glycosides	Unclassified	81798.6	31233.2	108732
SQDG(16:0/16:1(9Z))	Lipids and lipid-like molecules	Glycerolipids	Glycosyldiradylglycerols	470143	217704	432996
Torvoside D	Lipids and lipid-like molecules	Steroids and steroid derivatives	Steroidal glycosides	87104.1	44418.9	102310
Torvoside B	Lipids and lipid-like molecules	Steroids and steroid derivatives	Steroidal glycosides	297394	133792	272648
3'-demethyletoposide	Lignans, neolignans and related compounds	Lignan lactones	Podophyllotoxins	295672	172539	275173
Achyranthoside D	Lipids and lipid-like molecules	Prenol lipids	Terpene glycosides	471974	371861	436028
Spongipregnoloside D	Lipids and lipid-like molecules	Sterol Lipids	Steroids	133241	45995.8	157188
4-Glucosyl gallate	Phenylpropanoids and polyketides	Tannins	Unclassified	359186	456538	358195
Perulactone	Lipids and lipid-like molecules	Steroids and steroid derivatives	Bile acids, alcohols and derivatives	38115.1	100890	30685.4
Fumonisin A1	Organic acids and derivatives	Carboxylic acids and derivatives	Fumonisins	295859	118516	279697
Tuberoside J	Lipids and lipid-like molecules	Steroids and steroid derivatives	Steroidal glycosides	52448.5	19006.3	54950.9
Tuberoside K	Lipids and lipid-like molecules	Steroids and steroid derivatives	Steroidal glycosides	136965	73092.6	140991
(3b,22a)-12-Oleanene-3,22,24,29-tetrol 3-[arabinosyl-(1->3)-arabinoside]	Lipids and lipid-like molecules	Prenol lipids	Triterpenoids	76123.3	26624.4	66238.5
Quercetin 3-(2''-p-hydroxybenzoyl-4''-p-coumarylrhamnoside)	Lipids and lipid-like molecules	Polyketides	Flavonoids	256419	195812	268868
Isochinomin	Organoheterocyclic compounds	Benzopyrans	1-benzopyrans	71724	104531	64816.2
Methyl 2,3-dihydro-3,5-dihydroxy-2-oxo-3-indoleacetic acid	Organoheterocyclic compounds	Indoles and derivatives	Indolyl carboxylic acids and derivatives	229563	360088	221763
Anhydroicaritin 3,7-diglucoside	Lipids and lipid-like molecules	Polyketides	Flavonoids	124414	14470.9	145773
Corchorusoside E	Lipids and lipid-like molecules	Steroids and steroid derivatives	Steroid lactones	191238	72062.6	192777
Pectenotoxin 2 secoacid	Organic oxygen compounds	Organooxygen compounds	Carbohydrates and carbohydrate conjugates	145777	44633.7	180260
Corchorusoside D	Lipids and lipid-like molecules	Steroids and steroid derivatives	Steroid lactones	129899	39153.5	125796
Corchorusoside A	Lipids and lipid-like molecules	Steroids and steroid derivatives	Steroid lactones	50495.8	17291.4	53997.1
Tuberoside E	Lipids and lipid-like molecules	Steroids and steroid derivatives	Steroidal glycosides	505794	216931	497055
Famoxadone	Unclassified	Unclassified	Unclassified	159107	207785	154321
Uzarigenin 3-[xylosyl-(1->2)-rhamnoside]	Lipids and lipid-like molecules	Steroids and steroid derivatives	Steroid lactones	88221.4	39706.2	74681.5
Spongipregnoloside B	Lipids and lipid-like molecules	Sterol Lipids	Steroids	276203	105226	232172
Spongipregnoloside A	Lipids and lipid-like molecules	Sterol Lipids	Steroids	917331	355113	761152
<i>para</i>-hydroxyatorvastatin	Organoheterocyclic compounds	Pyrroles	Substituted pyrroles	219872	139590	219400
5,3'-Dihydroxy-4',5'-dimethoxy-6,7-methylenedioxyisoflavone	Unclassified	Unclassified	Unclassified	33479.4	72136.8	28774
Afzelechin 5,4'-dimethyl ether	Lipids and lipid-like molecules	Polyketides	Flavonoids	84308.3	125525	71854.3
cis-Resveratrol 3-sulfate	Phenylpropanoids and polyketides	Stilbenes	Unclassified	95992.8	235686	94915.2
Miconioside A	Lipids and lipid-like molecules	Polyketides	Flavonoids	407478	472385	400779
Kaempferol 3-rhamnosyl-(1->2)-rhamnosyl-(1->6)-glucoside	Phenylpropanoids and polyketides	Flavonoids	Flavonoid glycosides	223463	161465	231155
Ginsenoside Re	Lipids and lipid-like molecules	Prenol lipids	Triterpenoids	79265.1	32390.3	81600.7
PA(8:0/19:0)	Lipids and lipid-like molecules	Glycerophospholipids	Glycerophosphates	187568	251547	201410
(+)-Pinoresinol	Unclassified	Unclassified	Unclassified	73788.6	118280	79506
Gibberellin A88	Lipids and lipid-like molecules	Prenol lipids	Terpene lactones	187615	269642	170770
Hoduloside V	Lipids and lipid-like molecules	Prenol lipids	Triterpenoids	96451.5	54985.4	123552
Methyl (3x,10R)-dihydroxy-11-dodecene-6,8-diynoate 10-glucoside	Lipids and lipid-like molecules	Fatty Acyls	Fatty acyl glycosides	293091	182702	269433
Polypodoside B	Lipids and lipid-like molecules	Steroids and steroid derivatives	Steroidal glycosides	171691	87067.2	167826
PG(22:6(4Z,7Z,10Z,13Z,16Z,19Z)/22:6(4Z,7Z,10Z,13Z,16Z,19Z))	Lipids and lipid-like molecules	Glycerophospholipids	Glycerophosphoglycerols	54886.6	19181.6	58605.6
6-O-Acetylarbutin	Organic oxygen compounds	Organooxygen compounds	Carbohydrates and carbohydrate conjugates	215971	158255	201885
28-Glucosyloleanolic acid 3-arabinoside	Lipids and lipid-like molecules	Prenol lipids	Terpene glycosides	246094	120773	257142
Musabalbisiane C	Lipids and lipid-like molecules	Prenol lipids	Diterpenoids	107544	142785	107286
2-Isopropylmalic acid	Lipids and lipid-like molecules	Fatty Acyls	Fatty acids and conjugates	19832.3	71720	19059.6
5,6,7,2',3',4',5'-Heptamethoxyflavanone	Unclassified	Unclassified	Unclassified	184625	96349	174632
PIP2(16:2(9Z,12Z)/18:0)	Lipids and lipid-like molecules	Glycerophospholipids	Glycerophosphoinositol phosphates	121977	53405.3	106151
Zeanoside B	Organic oxygen compounds	Organooxygen compounds	Carbohydrates and carbohydrate conjugates	190520	125740	211040
Telithromycin	Organic oxygen compounds	Organooxygen compounds	Carbohydrates and carbohydrate conjugates	296634	186185	296738
28-Galloylglucosylpomolate 3-arabinoside	Lipids and lipid-like molecules	Prenol lipids	Terpene glycosides	27125.1	70440.6	31105.9
(3b,16a,20R)-3,16,20,22,25-Pentahydroxy-5-cucurbiten-11-one 3-[glucosyl-(1->6)-glucoside]	Lipids and lipid-like molecules	Steroids and steroid derivatives	Steroidal glycosides	35668.7	7916.82	56627.5
(23S,25R)-14alpha,17alpha,23-trihydroxyspirost-5-en-3beta-yl O-alpha-L-rhamnopyranosyl-(1-2)-beta-D-glucopyranoside	Unclassified	Unclassified	Unclassified	91559.4	29931.7	118075
2'',6''-Di-O-acetylononin	Phenylpropanoids and polyketides	Isoflavonoids	Isoflavonoid O-glycosides	171702	75595.6	154901
Dioctyl phthalate	Unclassified	Unclassified	Unclassified	768605	935206	721691
Myricetin 7-(6''-galloylglucoside)	Phenylpropanoids and polyketides	Flavonoids	Flavonoid glycosides	146285	86194.6	141880
Spinosin A	Phenylpropanoids and polyketides	Flavonoids	Flavonoid glycosides	47054.4	120844	61261.7
OKDdiA-PG	Lipids and lipid-like molecules	Glycerophospholipids	Oxidized glycerophospholipids	18733.7	77970.1	12907
PA(14:1(9Z)/15:1(9Z))	Lipids and lipid-like molecules	Glycerophospholipids	Glycerophosphates	213598	272545	190455
(-)-erythro-Anethole glycol 2-glucoside	Organic oxygen compounds	Organooxygen compounds	Carbohydrates and carbohydrate conjugates	124345	171375	115474
Licorice glycoside D2	Lipids and lipid-like molecules	Polyketides	Flavonoids	50258.5	549.836	60860.1
Rubroskyrin	Benzenoids	Anthracenes	Anthraquinones	81613.6	120188	57080
N-[4'-hydroxy-(E)-cinnamoyl]-L-aspartic acid	Organic acids and derivatives	Carboxylic acids and derivatives	Amino acids, peptides, and analogues	138466	214184	121782
Isolicopyranocoumarin	Phenylpropanoids and polyketides	Isoflavonoids	Hydroxyisoflavonoids	290101	149470	279313
digitalin	Lipids and lipid-like molecules	Sterol Lipids	Sterols	267380	80418.3	269900
TYRPHOSTIN B44 (-)	Unclassified	Unclassified	Unclassified	177017	225854	159683
Equol 4'-O-glucuronide	Phenylpropanoids and polyketides	Phenylpropanoic acids	Unclassified	203680	96325.9	165758
6-Glucopyranosylprocyanidin B2	Phenylpropanoids and polyketides	Flavonoids	Biflavonoids and polyflavonoids	46448	11681.6	45175.7
2,6-Dihydroxybenzoic acid	Benzenoids	Benzene and substituted derivatives	Benzoic acids and derivatives	259453	305456	256084
PGP(16:0/16:0)	Lipids and lipid-like molecules	Glycerophospholipids	Glycerophosphoglycerophosphates	678569	593733	663667
3,4,5-trihydroxy-6-{4-[(E)-2-(3-hydroxy-5-{[3,4,5-trihydroxy-6-(hydroxymethyl)oxan-2-yl]oxy}phenyl)ethenyl]phenoxy}oxane-2-carboxylic acid	Phenylpropanoids and polyketides	Stilbenes	Stilbene glycosides	113201	60389	98185.7
Phlorisobutyrophenone 2-glucoside	Organic oxygen compounds	Organooxygen compounds	Carbohydrates and carbohydrate conjugates	48448.8	16145.7	53192.5
oleanolic acid	Lipids and lipid-like molecules	Prenol lipids	Triterpenoids	98646.5	151190	79029.7
3b,6a-Dihydroxy-alpha-ionol 9-[apiosyl-(1->6)-glucoside]	Lipids and lipid-like molecules	Fatty Acyls	Fatty acyl glycosides	105182	195640	87917.9
Melledonal A	Lipids and lipid-like molecules	Prenol lipids	Sesquiterpenoids	187098	270040	168175
1-O-Galloylfructose	Benzenoids	Benzene and substituted derivatives	Benzoic acids and derivatives	35828.9	12.7892	54792.2
Koryoginsenoside R1	Lipids and lipid-like molecules	Prenol lipids	Triterpenoids	145707	78171.6	145476
(23S)-23,25-dihydroxy-24-oxovitamin D3 23-(beta-glucuronide)	Lipids and lipid-like molecules	Steroids and steroid derivatives	Vitamin D and derivatives	213400	94898.6	209613
3-Deoxy-D-glycero-D-galacto-2-nonulosonic acid	Organic oxygen compounds	Organooxygen compounds	Carbohydrates and carbohydrate conjugates	197031	245455	206947
(23S,24R,25S)-23,24-dihydroxy-spirost-5-en-3beta-yl O-alpha-L-rhamnopyranosyl-(1-2)-beta-D-glucopyranoside	Unclassified	Unclassified	Unclassified	217621	122381	239342
5,6,8-Trihydroxy-2-methylbenzo[g]chromen-4-one	Organoheterocyclic compounds	Naphthopyrans	Naphthopyranones	122868	67224.4	100128
5,6-Dihydrouridine	Organic oxygen compounds	Organooxygen compounds	Carbohydrates and carbohydrate conjugates	125794	81259.6	144048
Piperenol A triacetate	Organic acids and derivatives	Carboxylic acids and derivatives	Pentacarboxylic acids and derivatives	459316	242054	433030
Isorhamnetin 3-O-[b-D-glucopyranosyl-(1->2)-[a-L-rhamnopyranosyl-(1->6)]-b-D-glucopyranoside]	Phenylpropanoids and polyketides	Flavonoids	Flavonoid glycosides	209277	135012	217124
shidasterone	Lipids and lipid-like molecules	Sterol Lipids	Sterols	151320	66539.5	136388
Deoxycholic acid 3-glucuronide	Lipids and lipid-like molecules	Steroids and steroid derivatives	Steroidal glycosides	93096.1	31494.3	68268.9
Luteolin 7-(2''-p-coumaroylglucoside)	Lipids and lipid-like molecules	Polyketides	Flavonoids	474528	320837	438352
Gynocardin	Organic oxygen compounds	Organooxygen compounds	Carbohydrates and carbohydrate conjugates	313217	264466	335991
20,26-Dihydroxyecdysone	Lipids and lipid-like molecules	Sterol Lipids	Sterols	67146.3	22841.7	64731
2-(4-Methoxyphenyl)naphthalic anhydride	Benzenoids	Naphthalenes	Phenylnaphthalenes	323934	381974	332825
Luteolin 7-(6''-p-coumarylglucoside)	Lipids and lipid-like molecules	Polyketides	Flavonoids	52717.6	124570	63703
7-Hydroxybutylidenephthalide 7-(6-malonylglucoside)	Organic oxygen compounds	Organooxygen compounds	Carbohydrates and carbohydrate conjugates	21131.9	81307.8	6432.21
Isoorientin 2''-O-(E)-caffeate	Lipids and lipid-like molecules	Polyketides	Flavonoids	132605	186295	136676
3-Methyl-3-butenyl apiosyl-(1->6)-glucoside	Lipids and lipid-like molecules	Fatty Acyls	Fatty acyl glycosides	538055	460571	564734
Manglupenone	Lipids and lipid-like molecules	Prenol lipids	Triterpenoids	254198	328854	272899
Quercetin 3-glucosyl-(1->4)-rhamnoside	Phenylpropanoids and polyketides	Flavonoids	Flavonoid glycosides	4.33749e+06	3.56447e+06	4.50494e+06
Quercetagitrin	Phenylpropanoids and polyketides	Tannins	Hydrolyzable tannins	283685	229829	309516
TWS119	Unclassified	Unclassified	Unclassified	600245	648782	597498
Pneumatopterin A	Lipids and lipid-like molecules	Polyketides	Flavonoids	135101	205640	125931
Albanin H	Phenylpropanoids and polyketides	Flavonoids	Flavones	180759	226949	149831
Proanthocyanidin A2	Phenylpropanoids and polyketides	Flavonoids	Biflavonoids and polyflavonoids	39112.3	89410.8	46457.4
Kaempferol 3-(2''-(Z)-p-coumaroylglucoside)	Lipids and lipid-like molecules	Polyketides	Flavonoids	370577	192158	319407
Vitexin 7-O-sulfate	Lipids and lipid-like molecules	Polyketides	Flavonoids	245594	1926.88	285807
Avenanthramide-C methyl ester	Unclassified	Unclassified	Unclassified	77430.5	109139	67214.3
Cinitapride	Benzenoids	Benzene and substituted derivatives	Nitrobenzenes	85269.4	35535.6	114178
Riboflavin (Vitamin B2)	Unclassified	Unclassified	Unclassified	1.44881e+06	1.72438e+06	1.40676e+06
Goyaglycoside c	Lipids and lipid-like molecules	Steroids and steroid derivatives	Steroidal glycosides	128326	86625.8	152752
Kaempferol 3-rhamnosyl-(1->2)-[glucosyl-(1->3)-(4'''-p-coumaroylrhamnosyl)-(1->6)-galactoside]	Lipids and lipid-like molecules	Polyketides	Flavonoids	87877.7	128087	78729.6
3,5,7,2',4',5'-Hexamethoxyflavone	Unclassified	Unclassified	Unclassified	2.4543e+06	1.25958e+06	2.27704e+06
PGP(16:1(9Z)/16:1(9Z))	Lipids and lipid-like molecules	Glycerophospholipids	Glycerophosphoglycerophosphates	185692	95520	183928
KAPA	Lipids and lipid-like molecules	Fatty Acyls	Fatty acids and conjugates	1.89279e+06	2.00569e+06	1.83281e+06
2-Hydroxy-4-trifluoromethyl benzoic acid	Benzenoids	Benzene and substituted derivatives	Benzoic acids and derivatives	146539	191375	128191
Eruberin B	Lipids and lipid-like molecules	Polyketides	Flavonoids	533468	299210	535660
Momordicoside K	Lipids and lipid-like molecules	Prenol lipids	Terpene glycosides	197244	140704	200413
Okanin 4-methyl ether 4'-O-(2''-O-caffeoyl-6''-O-acetylglucoside)	Lipids and lipid-like molecules	Polyketides	Flavonoids	247234	318254	220587
Catechin-4-ol 3-O-beta-D-glycopyranoside	Unclassified	Unclassified	Unclassified	343690	424245	374408
gamma-CEHC Glc	Lipids and lipid-like molecules	Prenol lipids	Quinones and hydroquinones	817481	873873	821187
Priverogenin A	Lipids and lipid-like molecules	Prenol lipids	Triterpenoids	122060	87149.3	131776
D-Apiose	Organic oxygen compounds	Organooxygen compounds	Carbohydrates and carbohydrate conjugates	278138	211099	289442
Kaempferol 3-galactosyl-(1->6)-glucoside-7-rhamnosyl-(1->3)-rhamnoside	Phenylpropanoids and polyketides	Flavonoids	Flavonoid glycosides	114566	150444	107711
Myricanol 5-beta-sophoroside	Phenylpropanoids and polyketides	Diarylheptanoids	Cyclic diarylheptanoids	44137	86719.4	34453.6
Notoginsenoside T1	Lipids and lipid-like molecules	Prenol lipids	Triterpenoids	191548	161031	210530
Fluticasone propionate	Lipids and lipid-like molecules	Steroids and steroid derivatives	Steroid esters	126717	214799	107641
inokosterone	Lipids and lipid-like molecules	Sterol Lipids	Sterols	83792.8	32517	78596.2
Boc-Phe(NMe)-Gly-OMe	Unclassified	Unclassified	Unclassified	45224.8	12100.4	46100
Hovenoside I	Lipids and lipid-like molecules	Prenol lipids	Triterpenoids	63011.7	28324.9	77225.2
Morroniside	Unclassified	Unclassified	Unclassified	257029	182277	244394
(3beta,15alpha,22S,24E)-3,15,22-Trihydroxylanosta-7,9(11),24-trien-26-oic acid	Lipids and lipid-like molecules	Prenol lipids	Triterpenoids	123143	14681.6	143158
Egregiachloride C	Lipids and lipid-like molecules	Fatty Acyls	Eicosanoids	153091	54279	153372
Gitoxin	Lipids and lipid-like molecules	Sterol Lipids	Sterols	804461	368271	817784
3-hydroxy-tetradecanedioic acid	Lipids and lipid-like molecules	Fatty Acyls	Fatty Acids and Conjugates	1.32801e+06	1.53475e+06	1.31581e+06
1-Aminocyclohexanecarboxylic acid	Lipids and lipid-like molecules	Prenol lipids	Monoterpenoids	198460	338126	178299
Medicocarpin	Phenylpropanoids and polyketides	Isoflavonoids	Furanoisoflavonoids	269767	155235	233299
Chrysaloin	Benzenoids	Anthracenes	Unclassified	1.21942e+06	624023	1.14723e+06
Ganoderic acid A	Lipids and lipid-like molecules	Prenol lipids	Triterpenoids	62204	277.044	47638
Ganolucidic acid D	Organoheterocyclic compounds	Imidolactams	Unclassified	117399	1488.92	102326
PE-GlcNAc-DG(14:0/14:0)	Lipids and lipid-like molecules	Glycerolipids	Glycosyldiradylglycerols	111322	28961.1	154704
Guanosine diphosphate adenosine	Nucleosides, nucleotides, and analogues	(3'->5')-dinucleotides and analogues	(3'->5')-dinucleotides	95887.1	137799	64449.8
PE-Cer(d14:2(4E,6E)/18:1(9Z))	Lipids and lipid-like molecules	Sphingolipids	Phosphosphingolipids	18984.6	57309.9	5434.49
3-Glucogallic acid	Lipids and lipid-like molecules	Prenol lipids	Terpene glycosides	780684	1.05732e+06	766742
Gabapentin	Organic acids and derivatives	Carboxylic acids and derivatives	Amino acids, peptides, and analogues	6.75537e+06	7.26346e+06	6.87013e+06
ent-6R,16bOH,17-Trihydroxy-7-oxo-6,7-seco-19,6-kauranolide 6-O-glucoside	Lipids and lipid-like molecules	Prenol lipids	Terpene glycosides	16461.5	50902	15844.1
PGP(a-13:0/i-18:0)	Lipids and lipid-like molecules	Glycerophospholipids	Glycerophosphoglycerophosphates	91450	36126.6	106571
Licorice glycoside E	Phenylpropanoids and polyketides	Flavonoids	Flavonoid glycosides	64355.8	31113.8	95794.5
CAY10603	Unclassified	Unclassified	Unclassified	181383	144098	200663
8-Acetoxy-4'-methoxypinoresinol 4-glucoside	Lignans, neolignans and related compounds	Lignan glycosides	Unclassified	248654	283218	247686
Cyclopassifloside X	Phenylpropanoids and polyketides	2-arylbenzofuran flavonoids	Unclassified	60286.5	21945.6	70825.8
Glucoconvallatoxoloside	Lipids and lipid-like molecules	Steroids and steroid derivatives	Steroid lactones	57945.6	20864.1	69911.5
(15a,20R)-Dihydroxypregn-4-en-3-one 20-[glucosyl-(1->4)-6-acetyl-glucoside]	Lipids and lipid-like molecules	Steroids and steroid derivatives	Steroidal glycosides	352587	124798	341315
24-Hydroxycholesterol	Lipids and lipid-like molecules	Steroids and steroid derivatives	Bile acids, alcohols and derivatives	179855	237830	183739
6''-O-alpha-D-Galactopyranosylciceritol	Organic oxygen compounds	Organooxygen compounds	Carbohydrates and carbohydrate conjugates	183114	133851	213244
1-Propenyl 1-(propylsulfinyl)propyl disulfide	Organosulfur compounds	Sulfoxides	Unclassified	39450.4	68473.6	27572.9
Pinocembrin 7-O-rhamnoside	Lipids and lipid-like molecules	Polyketides	Flavonoids	1.50228e+06	811217	1.30495e+06
hemsleyanoside	Lipids and lipid-like molecules	Polyketides	Flavonoids	164316	214266	172362
D-manno-2-Heptulose	Unclassified	Unclassified	Unclassified	600942	648583	568375
Famotidine	Organoheterocyclic compounds	Azoles	Thiazoles	43224.1	86443.7	22138.6
(1E,4Z,6a,8b,10a)-8-Angeloyloxy-10,15-dihydroxy-3-oxo-1,4,11(13)-germacratrien-12,6-olide	Lipids and lipid-like molecules	Prenol lipids	Terpene lactones	117036	55726.2	106377
Capsianoside IV	Lipids and lipid-like molecules	Fatty Acyls	Fatty acyl glycosides	106661	62852.1	112780
3'-Galloylprodelphinidin B2	Phenylpropanoids and polyketides	Flavonoids	Biflavonoids and polyflavonoids	1.71156e+07	2.08997e+07	1.80576e+07
Glycyrrhetol	Lipids and lipid-like molecules	Prenol lipids	Triterpenoids	50913.2	16545.5	68134.1
Catechin 5-O-beta-D-apiofuranoside	Lipids and lipid-like molecules	Polyketides	Flavonoids	1.01337e+06	1.20199e+06	998694
Epiafzelechin 5-O-beta-D-glucopyranoside	Lipids and lipid-like molecules	Polyketides	Flavonoids	83878.9	132447	96262.5
Schidigerasaponin F2	Lipids and lipid-like molecules	Steroids and steroid derivatives	Steroidal glycosides	908835	320671	811495
Fragransol B	Phenylpropanoids and polyketides	2-arylbenzofuran flavonoids	Unclassified	315042	378294	302282
b-D-fructosyl-a-D-(6-O-(E))-feruloylglucoside	Phenylpropanoids and polyketides	Cinnamic acids and derivatives	Cinnamic acid esters	404355	544976	391303
Azinphos-ethyl	Unclassified	Unclassified	Unclassified	583391	751087	615373
Kievitone hydrate	Phenylpropanoids and polyketides	Isoflavonoids	Isoflavans	237423	141944	203146
Phytosphingosine	Organic nitrogen compounds	Organonitrogen compounds	Amines	4.70967e+06	5.67387e+06	4.57317e+06
Epoxyganoderiol C	Lipids and lipid-like molecules	Prenol lipids	Triterpenoids	151009	193569	150347
7,7-Difluoro-8Z-dodecenyl acetate	Lipids and lipid-like molecules	Fatty Acyls	Fatty esters	124526	204597	114651
3-Methyluridine	Nucleosides, nucleotides, and analogues	Pyrimidine nucleosides	Unclassified	438701	353404	409898
Barringtogenol C	Lipids and lipid-like molecules	Prenol lipids	Triterpenoids	48830.8	20110.1	70939.8
Bakkenolide D	Lipids and lipid-like molecules	Prenol lipids	Terpene lactones	400767	685155	363034
Oleragenoside	Lipids and lipid-like molecules	Prenol lipids	Terpene glycosides	35236.5	6486.4	53526.5
Antanapeptin A	Unclassified	Unclassified	Unclassified	102043	46113.5	79810.6
Ichangic acid 17-beta-D-glucopyranoside	Lipids and lipid-like molecules	Prenol lipids	Terpene glycosides	133733	171145	136478
Antanapeptin C	Unclassified	Unclassified	Unclassified	658617	407511	769716
Azukisaponin III	Lipids and lipid-like molecules	Prenol lipids	Terpene glycosides	517938	237662	571216
Acutoside A	Lipids and lipid-like molecules	Prenol lipids	Terpene glycosides	415549	245353	442964
2''-O-Acetylrutin	Phenylpropanoids and polyketides	Flavonoids	Flavonoid glycosides	404313	307845	433343
Rivenprost	Unclassified	Unclassified	Unclassified	221656	262842	215387
Gibberellin A52	Lipids and lipid-like molecules	Prenol lipids	Diterpenoids	83783	113992	68005.1
Matteucinol 7-O-beta-D-apiofuranosyl(1->6)-beta-D-glucopyranoside	Lipids and lipid-like molecules	Polyketides	Flavonoids	171770	234335	155293
Bilobalide	Lipids and lipid-like molecules	Prenol lipids	Terpene lactones	53573.8	24689.8	75010.8
Oleoside 11-methyl ester	Lipids and lipid-like molecules	Prenol lipids	Terpene glycosides	48992.4	461.072	67614.8
Isosakuranetin 7-O-rhamnoside	Lipids and lipid-like molecules	Polyketides	Flavonoids	131103	65098.4	114152
1beta,2alpha,3beta,19alpha-Tetrahydroxy-12-ursen-28-oic acid 28-O-[b-D-Glucopyranosyl-(1->2)-b-D-glucopyranosyl] ester	Lipids and lipid-like molecules	Prenol lipids	Terpene glycosides	248031	81832.2	251686
Amarogentin	Unclassified	Unclassified	Unclassified	183301	118417	203661
6-Prenylcatechin	Lipids and lipid-like molecules	Polyketides	Flavonoids	195072	129372	230767
(+)-22(29)-Hopen-6alpha-21beta-diol	Lipids and lipid-like molecules	Prenol lipids	Isoprenoids	76480.9	128891	53533.5
6-Ethyl-1-methyl-2,7,8-trioxabicyclo[3.2.1]octane	Organoheterocyclic compounds	Dioxepanes	1,3-dioxepanes	43089.6	75353.6	37453.5
Notoginsenoside R1	Lipids and lipid-like molecules	Prenol lipids	Triterpenoids	232235	119331	216940
Isoorientin 4'-O-glucoside-2''-O-(E)-caffeate	Lipids and lipid-like molecules	Polyketides	Flavonoids	213086	291512	195440
D-Pipecolic acid	Organic acids and derivatives	Carboxylic acids and derivatives	Amino acids, peptides, and analogues	163378	94961.6	165597
Butyl 3'-O-acetyl-2'-O-butanoyl-4,6,4'-tri-O-(2-methylpropanoyl)-neohesperidoside	Unclassified	Unclassified	Unclassified	139678	37518.1	110455
Gibberellin A37 glucosyl ester	Lipids and lipid-like molecules	Prenol lipids	Terpene glycosides	11895.2	68462.7	22250.5
2,6-Digalloylglucose	Benzenoids	Benzene and substituted derivatives	Benzoic acids and derivatives	570236	307788	577970
Hamamelitannin	Benzenoids	Benzene and substituted derivatives	Benzoic acids and derivatives	168860	60759.7	169536
Trigoneoside XIIb	Lipids and lipid-like molecules	Steroids and steroid derivatives	Steroidal glycosides	152046	69471.8	156245
Tricin 7-[feruloyl-(->2)-glucuronyl-(1->2)-glucuronide]	Phenylpropanoids and polyketides	Flavonoids	Flavonoid glycosides	69698.8	224.913	66178.1
2'-(E)-Feruloyl-3-(arabinosylxylose)	Phenylpropanoids and polyketides	Cinnamic acids and derivatives	Hydroxycinnamic acids and derivatives	38837.9	6333.08	54096
(1x,2x)-Guaiacylglycerol 2-glucoside	Organic oxygen compounds	Organooxygen compounds	Carbohydrates and carbohydrate conjugates	302157	352097	303191
(2S)-5,7,3',4'-Tetrahydroxy-6-(1,1-dimethylallyl)flavanone	Unclassified	Unclassified	Unclassified	1.33392e+06	673756	1.17078e+06
Schidigerasaponin C2	Lipids and lipid-like molecules	Steroids and steroid derivatives	Steroidal glycosides	448346	256457	446934
17-phenyl trinor 8-iso Prostaglandin E2	Unclassified	Unclassified	Unclassified	50600.7	13536.7	64808.3
Elatoside H	Lipids and lipid-like molecules	Prenol lipids	Terpene glycosides	97689.6	56372.5	109774
Chlorogenic acid	Organic oxygen compounds	Organooxygen compounds	Alcohols and polyols	104527	169877	87807.7
Hovenitin I	Phenylpropanoids and polyketides	Flavonoids	Flavans	506006	573851	498011
Neotame	Organic acids and derivatives	Carboxylic acids and derivatives	Amino acids, peptides, and analogues	161003	69977	143446
Cynarasaponin C	Lipids and lipid-like molecules	Prenol lipids	Terpene glycosides	141770	72822.7	142627
Cynarasaponin E	Lipids and lipid-like molecules	Prenol lipids	Terpene glycosides	145159	63645.9	143074
Octaprenyl diphosphate	Lipids and lipid-like molecules	Prenol lipids	Tetraterpenoids	73464.8	26249.7	83332.8
Cortisone	Lipids and lipid-like molecules	Steroids and steroid derivatives	Hydroxysteroids	51870.2	12367.4	49621.5
PGP(i-12:0/i-19:0)	Lipids and lipid-like molecules	Glycerophospholipids	Glycerophosphoglycerophosphates	50656.2	12455	60832.4
Isoorientin 2''-[p-coumaroyl-(->6)-glucoside]	Phenylpropanoids and polyketides	Flavonoids	Flavonoid glycosides	192905	272016	161621
Pachymic acid	Unclassified	Unclassified	Unclassified	102770	68647.5	116997
CAY10412	Unclassified	Unclassified	Unclassified	11074.2	100756	19630.9
Majoroside F1	Lipids and lipid-like molecules	Prenol lipids	Triterpenoids	106517	55407.4	120083
Gallocatechin-(4alpha->8)-gallocatechin-(4alpha->8)-gallocatechin	Phenylpropanoids and polyketides	Flavonoids	Biflavonoids and polyflavonoids	20183.2	62627.1	11840.9
L-Histidine trimethylbetaine	Organic acids and derivatives	Carboxylic acids and derivatives	Amino acids, peptides, and analogues	187236	69152.4	165219
PGP(a-13:0/18:2(9Z,11Z))	Lipids and lipid-like molecules	Glycerophospholipids	Glycerophosphoglycerophosphates	1.14588e+06	666061	976478
4-Methylcatechol 2-glucuronide	Unclassified	Unclassified	Unclassified	32317	66523.8	24365.1
Camellianin A	Phenylpropanoids and polyketides	Flavonoids	Flavonoid glycosides	116037	211865	90383.1
Isorhamnetin 3-O-beta-D-2'',3'',4''-triacetylglucopyranoside	Lipids and lipid-like molecules	Polyketides	Flavonoids	261883	381684	203753
Kaempferol 3-(2''-p-coumaryl-alpha-L-arabinopyranoside)	Lipids and lipid-like molecules	Polyketides	Flavonoids	49426.5	99105.4	60590.6
Cholic acid glucuronide	Lipids and lipid-like molecules	Steroids and steroid derivatives	Steroidal glycosides	90477.1	40830.8	116220
Centellasaponin B	Lipids and lipid-like molecules	Prenol lipids	Terpene glycosides	81238.2	39916.1	87839.6
Lucidenic acid N	Lipids and lipid-like molecules	Prenol lipids	Triterpenoids	150402	53121.7	160821
(S)-Nerolidol 3-O-[a-L-Rhamnopyranosyl-(1->4)-a-L-rhamnopyranosyl-(1->2)-b-D-glucopyranoside]	Organic oxygen compounds	Organooxygen compounds	Carbohydrates and carbohydrate conjugates	135547	50248.8	138689
Lucidenic acid M	Phenylpropanoids and polyketides	Flavonoids	O-methylated flavonoids	83124.1	38103.1	78747.8
Neogitogenin 3-[glucosyl-(1->2)-glucosyl-(1->4)-galactoside]	Lipids and lipid-like molecules	Steroids and steroid derivatives	Steroidal glycosides	191619	69010	172256
Pelargonidin 3-glucoside-7-(6-(4-(glucosyl)-p-hydroxybenzoyl)glucoside)	Unclassified	Unclassified	Unclassified	175108	336022	195706
Ethyl 5-oxotetrahydro-2-furancarboxylate	Organoheterocyclic compounds	Lactones	Gamma butyrolactones	93950.4	135416	82567.5
Lucidenic acid C	Lipids and lipid-like molecules	Prenol lipids	Triterpenoids	379001	239777	359282
Aspalatone	Unclassified	Unclassified	Unclassified	91149.2	173677	111413
Canarigenin 3-[glucosyl-(1->4)-6-deoxy-alloside]	Lipids and lipid-like molecules	Steroids and steroid derivatives	Steroidal glycosides	60120.6	20045	60253.5
6,7-dihydroxy-4-oxo-2-heptenoic acid	Lipids and lipid-like molecules	Fatty Acyls	Fatty Acids and Conjugates	646716	887380	681151
Caffeine	Organoheterocyclic compounds	Imidazopyrimidines	Purines and purine derivatives	1.2403e+08	1.06563e+08	1.25565e+08
Marshrin	Phenylpropanoids and polyketides	Coumarins and derivatives	Unclassified	5.76368e+06	6.71066e+06	5.92544e+06
1-alpha-Acevaltrate	Organic acids and derivatives	Carboxylic acids and derivatives	Tetracarboxylic acids and derivatives	58409.9	28005.9	65975.9
Fosaprepitant	Organoheterocyclic compounds	Oxazinanes	Morpholines	127089	173120	131940
10-Acetoxyoleuropein	Lipids and lipid-like molecules	Prenol lipids	Terpene glycosides	1.2102e+06	1.41661e+06	1.25712e+06
FISSINOLIDE	Unclassified	Unclassified	Unclassified	202491	358705	192493
Glypallidifloric acid	Lipids and lipid-like molecules	Prenol lipids	Triterpenoids	178387	252432	181299
3-O-(2-O-(2E-decenoyl)-alpha-L-rhamnopyranosyl)-3-hydroxydecanoic acid	Lipids and lipid-like molecules	Fatty Acyls	Fatty acyl glycosides	99923.3	301914	96664.4
Valtrate	Lipids and lipid-like molecules	Prenol lipids	Monoterpenoids	48000.1	79580.6	34625.1
Theaflavin	Phenylpropanoids and polyketides	Flavonoids	Flavans	1.72076e+06	2.55636e+06	1.67669e+06
PIP2(16:0/18:0)	Lipids and lipid-like molecules	Glycerophospholipids	Glycerophosphoinositol phosphates	259932	83361	246102
2-(4-Allyl-2-methoxyphenoxy)-1-(4-hydroxy-3-methoxyphenyl)-1-propanol	Lignans, neolignans and related compounds	Unclassified	Unclassified	581258	722295	554561
Ethyl 2-benzylacetoacetate	Organic acids and derivatives	Keto acids and derivatives	Beta-keto acids and derivatives	124519	160234	122220
(3b,6a,12b,17a,20S)-Dammar-24-ene-3,6,12,17,20-pentol 20-[glucosyl-(1->2)-[rhamnosyl-(1->6)]-glucoside] 6-xyloside	Lipids and lipid-like molecules	Prenol lipids	Triterpenoids	147594	191772	136364
Prenyl arabinosyl-(1->6)-glucoside	Lipids and lipid-like molecules	Fatty Acyls	Fatty acyl glycosides	539423	630130	584021
25-Epiruizgenin 3-[4''-rhamnosylglucoside]	Lipids and lipid-like molecules	Steroids and steroid derivatives	Steroidal glycosides	101894	40053.1	125814
(1xi,2xi)-1-(4-Hydroxyphenyl)-1,2,3-propanetriol 2-O-beta-D-glucopyranoside	Organic oxygen compounds	Organooxygen compounds	Carbohydrates and carbohydrate conjugates	120393	67923	120065
6-HYDROXYANGOLENSIC ACID METHYL ESTER	Unclassified	Unclassified	Unclassified	270347	324881	244658
Olitoriusin	Lipids and lipid-like molecules	Steroids and steroid derivatives	Steroid lactones	51792	12716.8	79445.9
Phytolaccoside F	Lipids and lipid-like molecules	Prenol lipids	Triterpenoids	91455.4	39475.5	88195.9
5,7,2',5'-Tetrahydroxy-6-methoxyflavanone	Unclassified	Unclassified	Unclassified	153075	206903	172177
Olitorin	Lipids and lipid-like molecules	Steroids and steroid derivatives	Steroid lactones	118363	48006.7	123705
heptane-1,2,3-triol	Lipids and lipid-like molecules	Fatty Acyls	Fatty alcohols	183759	288078	172140
Diospolysaponin A	Lipids and lipid-like molecules	Sterol Lipids	Sterols	78995.8	33498.6	92970.7
6'''-(3-Hydroxy-3-methylglutaroyl)isoviolanthin	Lipids and lipid-like molecules	Polyketides	Flavonoids	18621.6	73686.1	35896
Maslinic Acid	Lipids and lipid-like molecules	Prenol lipids	Triterpenoids	577015	460695	528123
Wybutoxine	Organic acids and derivatives	Carboxylic acids and derivatives	Amino acids, peptides, and analogues	208885	262926	178305
Endoxifen sulfate	Phenylpropanoids and polyketides	Stilbenes	Unclassified	32079.9	1054.26	40656
1,3-(8R,9R-epoxy-octadec-13Z,15Z-dien-4,6-diynoyl)-2-(myristoyl)-sn-glycerol	Lipids and lipid-like molecules	Glycerolipids	Triradylglycerols	67122.3	33599.3	70225.2
Monotropein	Lipids and lipid-like molecules	Prenol lipids	Terpene glycosides	53320.7	1104.55	68788.5
Pandaroside D	Lipids and lipid-like molecules	Sterol Lipids	Steroid conjugates	71914.8	28279.5	75910.4
Kahweofuran	Organosulfur compounds	Thioethers	Aryl thioethers	68106.1	110496	67957.5
PA(8:0/15:0)	Lipids and lipid-like molecules	Glycerophospholipids	Glycerophosphates	95408.1	48079.5	96779.5
Dihydroferulic acid 4-O-sulfate	Organic acids and derivatives	Organic sulfuric acids and derivatives	Arylsulfates	106017	237568	100785
Cefotiam	Organoheterocyclic compounds	Lactams	Beta lactams	271779	466705	300303
Sandoricin	Organic acids and derivatives	Carboxylic acids and derivatives	Tetracarboxylic acids and derivatives	203219	300412	223719
(7'R)-(+)-Lyoniresinol 9'-glucoside	Lignans, neolignans and related compounds	Lignan glycosides	Unclassified	228968	160054	202870
Xanthohumol B	Phenylpropanoids and polyketides	Linear 1,3-diarylpropanoids	Chalcones and dihydrochalcones	313100	352207	292933
N-Carbamoylsarcosine	Organic acids and derivatives	Carboxylic acids and derivatives	Amino acids, peptides, and analogues	25223.3	123934	41756
8-C-Ascorbylepigallocatechin 3-gallate	Organoheterocyclic compounds	Benzoxepines	Unclassified	445452	359790	447931
Isotheaflavin 3'-gallate	Phenylpropanoids and polyketides	Flavonoids	Flavans	357888	495447	277665
Malic acid	Organic acids and derivatives	Hydroxy acids and derivatives	Beta hydroxy acids and derivatives	3.23067e+06	4.96284e+06	3.33675e+06
PHODA-PG	Lipids and lipid-like molecules	Glycerophospholipids	Oxidized glycerophospholipids	138724	411664	150077
Melongoside N	Lipids and lipid-like molecules	Steroids and steroid derivatives	Steroidal glycosides	294301	137585	296421
7-Hydroxy-3',4'-methylenedioxyflavan 7-O-beta-D-glucopyranoside	Unclassified	Unclassified	Unclassified	134863	64438.6	116587
Kaempferol 3-(2''-p-coumaryl-rhamnoside)-7-rhamnoside	Lipids and lipid-like molecules	Polyketides	Flavonoids	123804	196574	148052
Abruquinone C	Lipids and lipid-like molecules	Polyketides	Flavonoids	109371	63901.8	130849
OA-PG	Lipids and lipid-like molecules	Glycerophospholipids	Oxidized glycerophospholipids	25345	123824	27771.7
Betavulgaroside IV	Lipids and lipid-like molecules	Prenol lipids	Terpene glycosides	66054.4	8652.63	70882
a-L-Fucopyranosyl-(1->2)-b-D-galactopyranosyl-(1->2)-D-xylose	Organic oxygen compounds	Organooxygen compounds	Carbohydrates and carbohydrate conjugates	184708	148026	201861
10S,11R-epoxy-punaglandin 3	Lipids and lipid-like molecules	Fatty Acyls	Eicosanoids	124809	171093	104627
Syringetin 3-(,6'''-acetylglucosyl)(1->6)-galactoside	Lipids and lipid-like molecules	Polyketides	Flavonoids	103270	148045	89236.1
Kaempferol 3-neohesperidoside	Phenylpropanoids and polyketides	Flavonoids	Flavonoid glycosides	2.91628e+06	3.34635e+06	2.58244e+06
Pongamoside B	Lipids and lipid-like molecules	Polyketides	Flavonoids	476536	252854	462009
JWH 210 6-ethylnaphthyl isomer	Unclassified	Unclassified	Unclassified	581439	413740	599827
Methyl 3b,24-dihydroxy-11,13(18)-oleanadien-30-oate	Lipids and lipid-like molecules	Prenol lipids	Triterpenoids	215355	118377	180088
(3S,3'S,5R,5'R,6R)-3,6-Epoxy-5,6-dihydro-3',5,8'-trihydroxy-beta,kappa-caroten-6'-one	Lipids and lipid-like molecules	Prenol lipids	Tetraterpenoids	111282	196402	85912.3
Adriamycin	Phenylpropanoids and polyketides	Anthracyclines	Unclassified	86106.3	114516	69854.3
Cromolyn	Organoheterocyclic compounds	Benzopyrans	1-benzopyrans	65018	132977	39995.9
Hoduloside VI	Lipids and lipid-like molecules	Prenol lipids	Triterpenoids	218754	176935	247133
Neoraufuracin	Lipids and lipid-like molecules	Polyketides	Flavonoids	324275	202614	288252
Cuhuoside	Lipids and lipid-like molecules	Polyketides	Flavonoids	31214.7	0.00177992	49941.1
Eucaglobulin	Lipids and lipid-like molecules	Saccharolipids	Unclassified	595512	285772	525355
Avermectin B2b	Lipids and lipid-like molecules	Polyketides	Macrolides and lactone polyketides	224705	144812	198556
6-Hydroxyluteolin 3'-methyl ether 7-[6''-(3-hydroxy-3-methylglutaryl)glucoside]	Lipids and lipid-like molecules	Polyketides	Flavonoids	31648.3	2387.73	56786.5
Calomelanol D-1	Lipids and lipid-like molecules	Polyketides	Flavonoids	2.62772e+06	1.71027e+06	2.66257e+06
Hebevinoside XIV	Lipids and lipid-like molecules	Steroids and steroid derivatives	Steroidal glycosides	507252	198955	588082
Medicoside E	Lipids and lipid-like molecules	Prenol lipids	Terpene glycosides	256120	141852	233992
7,3',4'-Trihydroxyflavone 7-rutinoside	Unclassified	Unclassified	Unclassified	47224.5	91812.3	51482.8
Gallocatechin-(4alpha->8)-catechin-(4alpha->8)-catechin	Phenylpropanoids and polyketides	Flavonoids	Biflavonoids and polyflavonoids	604456	933816	658418
Cyclopassifloside VII	Lipids and lipid-like molecules	Prenol lipids	Terpene glycosides	347284	283421	343712
Scillipheosidin 3-[glucosyl-(1->2)-rhamnoside]	Lipids and lipid-like molecules	Steroids and steroid derivatives	Steroid lactones	65404.2	18499.4	84267.8
Cardiogenol C	Unclassified	Unclassified	Unclassified	44238	84472.6	41245.9
Orientin 2''-O-caffeate	Lipids and lipid-like molecules	Polyketides	Flavonoids	34162.3	78832.2	40176.8
Licoricesaponin J2	Lipids and lipid-like molecules	Prenol lipids	Terpene glycosides	259465	179947	269402
2''-(6''-p-Coumaroylglucosyl)quercitrin	Phenylpropanoids and polyketides	Flavonoids	Flavonoid glycosides	151769	38529.1	168330
B-Octylglucoside	Unclassified	Unclassified	Unclassified	1.16018e+06	1.37656e+06	1.07129e+06
beta-Citraurinene	Lipids and lipid-like molecules	Prenol lipids	Triterpenoids	274717	362378	292186
Manumycin A	Lipids and lipid-like molecules	Fatty Acyls	Fatty amides	35785.5	87265.1	41781.3
22-Acetylpriverogenin B	Lipids and lipid-like molecules	Prenol lipids	Triterpenoids	165059	110132	158029
Scillaren A	Lipids and lipid-like molecules	Sterol Lipids	Sterols	49274.7	19273.7	0
Vitamin D3 glucosiduronate	Lipids and lipid-like molecules	Sterol Lipids	Secosteroids	57095	28661.5	0
N-di-Demethyl roxithromycin	Organic oxygen compounds	Organooxygen compounds	Carbohydrates and carbohydrate conjugates	2.82778e+06	1.9531e+06	0
Cuscutic resinoside A	Lipids and lipid-like molecules	Saccharolipids	Other acyl sugars	42318.7	10916.3	0
Apocynin A	Lipids and lipid-like molecules	Polyketides	Flavonoids	237430	297967	0
Methyl 3,4-dicaffeoylquinate	Organic oxygen compounds	Organooxygen compounds	Alcohols and polyols	88132.9	33389.7	0
(-)-Epigallocatechin 3,5-di-gallate	Phenylpropanoids and polyketides	Flavonoids	Flavans	262634	201136	0
28-Glucopyranosyl-3-methyloleanolic acid	Lipids and lipid-like molecules	Prenol lipids	Terpene glycosides	65315.1	92925.5	0
Puerarin 4',6''-diacetate	Lipids and lipid-like molecules	Polyketides	Flavonoids	56654.7	25153.3	0
L-2-Amino-3-(4-aminophenyl)propanoic acid	Organic acids and derivatives	Carboxylic acids and derivatives	Amino acids, peptides, and analogues	40139.1	11103.3	0
(2S,4S,6S)-2-[2-(4-Hydroxy-3-meyhoxyphenyl)ethyl]tetrahydro-6-(4,5-dihydroxy-3-methoxyphenyl)-2H-pyran-4-ol	Phenylpropanoids and polyketides	Diarylheptanoids	Linear diarylheptanoids	34176.1	64671.3	0
Torvoside F	Lipids and lipid-like molecules	Steroids and steroid derivatives	Steroidal glycosides	71491.5	33262.9	0
2alpha-Hydroxypyracrenic acid	Lipids and lipid-like molecules	Prenol lipids	Triterpenoids	6297.42	39518.7	0
Dolastatin 12	Unclassified	Unclassified	Unclassified	127470	82332.8	0
PC(16:0/5:1(4E))	Lipids and lipid-like molecules	Glycerophospholipids	Glycerophosphocholines	464324	413994	0
Sarsasapogenin 3-[4''-glucosyl-6''-arabinosylglucoside]	Lipids and lipid-like molecules	Fatty Acyls	Fatty alcohols	46999	11404.5	0
2-hydroxymethylolanzapine	Benzenoids	Benzene and substituted derivatives	Benzenesulfonamides	642708	683050	0
Delphinidin 3-(6-p-coumaroylglucoside)-5-[6-(malonyl)-4-(rhamnosyl)glucoside)]	Unclassified	Unclassified	Unclassified	4.06112e+06	4.48297e+06	0
Deuteroporphyrin	Organoheterocyclic compounds	Tetrapyrroles and derivatives	Porphyrins	31920.6	63145.4	0
Carbaprostacyclin-biotin	Unclassified	Unclassified	Unclassified	198059	270771	0
Mizolastine	Organoheterocyclic compounds	Benzimidazoles	Unclassified	16591	53440.4	0
Momordicinin	Lipids and lipid-like molecules	Prenol lipids	Triterpenoids	103835	146406	0
GalNAc-beta1->4Gal-beta1->4Glc-beta1->1'Cer	Lipids and lipid-like molecules	Sphingolipids	Glycosphingolipids	57776.9	24437.7	0
Leukotriene D4 methyl ester	Unclassified	Unclassified	Unclassified	24986.7	58002.8	0
PS(15:0/18:2(9Z,12Z))	Lipids and lipid-like molecules	Glycerophospholipids	Glycerophosphoserines	68085.4	30057.6	0
Kenusanone D	Lipids and lipid-like molecules	Polyketides	Flavonoids	75901.4	33421.4	0
Cyclopassifloside II	Lipids and lipid-like molecules	Prenol lipids	Terpene glycosides	55576.4	26945.3	0
PIP(16:0/22:5(4Z,7Z,10Z,13Z,16Z))	Lipids and lipid-like molecules	Glycerophospholipids	Glycerophosphoinositol phosphates	79153.7	46337.6	0
Digoxigenin monodigitoxoside	Organic oxygen compounds	Organooxygen compounds	Ethers	54767.3	19210.8	0
Gibberellin A38 glucosyl ester	Lipids and lipid-like molecules	Prenol lipids	Terpene glycosides	92381.9	122790	0
Dukunolide A	Organoheterocyclic compounds	Naphthopyrans	Unclassified	70345.7	32454.6	0
tributyrylglycerol	Lipids and lipid-like molecules	Glycerolipids	Triradylcglycerols	665544	437942	0
Cholesteryl hemisuccinate	Unclassified	Unclassified	Unclassified	1.08782e+06	976746	0
GlcADG(18:3((9Z,12Z,15Z)/16:0)	Lipids and lipid-like molecules	Glycerolipids	Glycosyldiradylglycerols	208019	147709	0
(E)-2-Penten-1-ol	Organic oxygen compounds	Organooxygen compounds	Alcohols and polyols	3.78477e+06	4.7237e+06	0
Bavachromanol	Lipids and lipid-like molecules	Polyketides	Flavonoids	122212	157594	0
O-b-D-glucopyranosyl-(1->3)-O-2-(acetylamino)-2-deoxy-b-D-glucopyranosyl-(1->3)-O-[6-deoxy-a-L-galactopyranosyl-(1->4)]-O-b-D-galactopyranosyl-(1->4)-O-[6-deoxy-a-L-galactopyranosyl-(1->3)]-D-Glucose	Organic oxygen compounds	Organooxygen compounds	Carbohydrates and carbohydrate conjugates	70423	32792.5	0
Trichocarposide	Organic oxygen compounds	Organooxygen compounds	Carbohydrates and carbohydrate conjugates	59079.4	27289.5	0
2-NBDG	Unclassified	Unclassified	Unclassified	68039.6	40158.7	0
Lisuride	Organoheterocyclic compounds	Quinolines and derivatives	Indoloquinolines	91846.7	127250	0
Pentoxifylline	Organoheterocyclic compounds	Imidazopyrimidines	Purines and purine derivatives	185720	153619	0
Vitexin 2''-O-(2'''-methylbutyryl)	Lipids and lipid-like molecules	Polyketides	Flavonoids	290537	333641	0
2-Acetyloxazole	Organic oxygen compounds	Organooxygen compounds	Carbonyl compounds	98205.7	140293	0
thymidine 3'-monophosphate	Nucleosides, nucleotides, and analogues	Ribonucleoside 3'-phosphates	Unclassified	78581	35938.6	0
3-amino-4-hydroxyphenyl sulfone	Unclassified	Unclassified	Unclassified	107845	165612	0
Cholesterol glucuronide	Lipids and lipid-like molecules	Steroids and steroid derivatives	Steroidal glycosides	78289.1	44178.3	0
6-[3-(2-carboxyeth-1-en-1-yl)phenoxy]-3,4,5-trihydroxyoxane-2-carboxylic acid	Organic oxygen compounds	Organooxygen compounds	Carbohydrates and carbohydrate conjugates	139799	177090	0
thevetin A	Lipids and lipid-like molecules	Sterol Lipids	Sterols	59877.9	30353.6	0
Dhurrin	Organic oxygen compounds	Organooxygen compounds	Carbohydrates and carbohydrate conjugates	48604.3	80406.9	0
Ethyl 4-(methylthio)butyrate	Lipids and lipid-like molecules	Fatty Acyls	Fatty acid esters	210327	245376	0
PS(15:0/16:1(9Z))	Lipids and lipid-like molecules	Glycerophospholipids	Glycerophosphoserines	63374.2	25815.2	0
Tangeritin	Phenylpropanoids and polyketides	Flavonoids	O-methylated flavonoids	83158.9	35088	0
Desmosterol	Lipids and lipid-like molecules	Steroids and steroid derivatives	Cholestane steroids	76470.7	107743	0
PIP(18:0/16:0)	Lipids and lipid-like molecules	Glycerophospholipids	Glycerophosphoinositol phosphates	172564	124389	0
Calpeptin	Unclassified	Unclassified	Unclassified	53846.9	23362.6	0
PSF-A	Lipids and lipid-like molecules	Prenol lipids	Terpene lactones	75376.3	42472.4	0
Physalin K	Lipids and lipid-like molecules	Steroids and steroid derivatives	Physalins and derivatives	155176	112895	0
Galanginoside	Lipids and lipid-like molecules	Polyketides	Flavonoids	60935.2	31526.5	0
Procyanidin B3	Phenylpropanoids and polyketides	Flavonoids	Biflavonoids and polyflavonoids	73821	126201	0
2-Decarboxybetanin	Organic oxygen compounds	Organooxygen compounds	Carbohydrates and carbohydrate conjugates	29658.7	1154.89	0
3-dehydroecdysone	Lipids and lipid-like molecules	Sterol Lipids	Sterols	61060.8	21278	0
Arjunolic acid 3-glucoside	Lipids and lipid-like molecules	Prenol lipids	Terpene glycosides	80547.2	44875.3	0
Orientin 7-O-caffeate	Lipids and lipid-like molecules	Polyketides	Flavonoids	93551.3	52220.3	0
9-tridecynoic acid	Lipids and lipid-like molecules	Fatty Acyls	Fatty Acids and Conjugates	1.12763e+06	1.20187e+06	0
26-Desglucoavenacoside A	Lipids and lipid-like molecules	Steroids and steroid derivatives	Steroidal glycosides	72554.5	35675.3	0
3alpha-Corosolic acid	Lipids and lipid-like molecules	Prenol lipids	Triterpenoids	103509	65630.1	0
Cinnamoside	Lipids and lipid-like molecules	Prenol lipids	Terpene glycosides	198853	118892	0
Isoliensinine	Organoheterocyclic compounds	Isoquinolines and derivatives	Benzylisoquinolines	67952.1	27707.5	0
2-Amino-1,3,4-thiadiazole	Organic acids and derivatives	Carboxylic acids and derivatives	Carboxylic acid derivatives	50708.7	83475.4	0
ID14326	Nucleosides, nucleotides, and analogues	Nucleoside and nucleotide analogues	1-pyranosylindoles	32253.2	1662.73	0
Streptidine	Unclassified	Unclassified	Unclassified	122023	197893	0
5E-Tetradecen-1-ol	Lipids and lipid-like molecules	Fatty Acyls	Fatty alcohols	444892	520305	0
Cichoriin	Phenylpropanoids and polyketides	Coumarins and derivatives	Coumarin glycosides	188371	243812	0
Narcissin	Lipids and lipid-like molecules	Polyketides	Flavonoids	101129	61982.1	0
Dihydroisoferulic acid 3-glucuronide	Organic oxygen compounds	Organooxygen compounds	Carbohydrates and carbohydrate conjugates	97305.9	131957	0
LPIM1(17:0/0:0)	Lipids and lipid-like molecules	Glycerophospholipids	Glycerophosphoinositolglycans	68705	38502.8	0
Corosin	Lipids and lipid-like molecules	Prenol lipids	Triterpenoids	91136.4	25158.3	0
Ureidopropionic acid	Organic acids and derivatives	Organic carbonic acids and derivatives	Ureas	5731.74	41465.9	0
Narasin	Lipids and lipid-like molecules	Prenol lipids	Terpene glycosides	98248.6	48131.7	0
6''-Malonylastragalin	Phenylpropanoids and polyketides	Flavonoids	Flavonoid glycosides	92180.6	59786.3	0
Torvonin A	Lipids and lipid-like molecules	Steroids and steroid derivatives	Steroidal glycosides	60718.3	24962.6	0
Isovitexin 2''-O-[4-hydroxy-(E)-cinnamoyl-(->6)-beta-D-glucopyranosyl] 4'-O-beta-D-glucopyranoside	Phenylpropanoids and polyketides	Flavonoids	Flavonoid glycosides	36226	3625.83	0
Donepezil	Organoheterocyclic compounds	Piperidines	Benzylpiperidines	18390.4	49645.5	0
Kaempferol 3-isorhamninoside	Lipids and lipid-like molecules	Polyketides	Flavonoids	66572.3	100186	0
Nonactin	Unclassified	Unclassified	Unclassified	155480	84448.4	0
Pelargonidin 3-(6''-malonylglucoside)-7-(6'''-caffeylglucoside)	Unclassified	Unclassified	Unclassified	29293.7	61153.7	0
Asparagoside E	Lipids and lipid-like molecules	Steroids and steroid derivatives	Steroidal glycosides	188215	133349	0
Asparagoside D	Lipids and lipid-like molecules	Steroids and steroid derivatives	Steroidal glycosides	63882.1	28861.2	0
Asparagoside B	Lipids and lipid-like molecules	Steroids and steroid derivatives	Steroidal glycosides	40653.3	11415.3	0
Asparagoside A	Lipids and lipid-like molecules	Fatty Acyls	Fatty acids and conjugates	63298.7	31192.4	0
1-O-Caffeoylquinic acid	Organic oxygen compounds	Organooxygen compounds	Alcohols and polyols	48647.8	77595.9	0
5'-Methylthioadenosine	Nucleosides, nucleotides, and analogues	5'-deoxyribonucleosides	5'-deoxy-5'-thionucleosides	75990.4	108487	0
LPIM2(18:1(9Z)/0:0)	Lipids and lipid-like molecules	Glycerophospholipids	Glycerophosphoinositolglycans	71298.2	34434.1	0
PIP3(16:0/16:1(9Z))	Lipids and lipid-like molecules	Glycerophospholipids	Glycerophosphoinositol phosphates	81422.5	37868.4	0
Furohyperforin	Lipids and lipid-like molecules	Prenol lipids	Monoterpenoids	44968.6	74286.3	0
Osmundalactone	Organoheterocyclic compounds	Pyrans	Pyranones and derivatives	73564	104492	0
Myricanene B 5-[arabinosyl-(1->6)-glucoside]	Phenylpropanoids and polyketides	Diarylheptanoids	Cyclic diarylheptanoids	218855	257196	0
Bruceine D	Unclassified	Unclassified	Unclassified	213754	250674	0
2-O-Benzoyl-D-glucose	Organic oxygen compounds	Organooxygen compounds	Carbohydrates and carbohydrate conjugates	104491	138472	0
6-Methoxykaempferol 3-rhamnoside	Lipids and lipid-like molecules	Polyketides	Flavonoids	266700	222079	0
(+)-2,5-epi Goniothalesdiol	Unclassified	Unclassified	Unclassified	158911	119705	0
Ketotifen-N-glucuronide	Organic oxygen compounds	Organooxygen compounds	Carbohydrates and carbohydrate conjugates	37391.9	3084.71	0
Tomentosolic acid	Lipids and lipid-like molecules	Prenol lipids	Triterpenoids	138271	188638	0
O-6-deoxy-a-L-galactopyranosyl-(1->2)-O-b-D-galactopyranosyl-(1->4)-2-(acetylamino)-1,5-anhydro-2-deoxy-D-arabino-Hex-1-enitol	Organic oxygen compounds	Organooxygen compounds	Carbohydrates and carbohydrate conjugates	98852.6	131312	0
6''-p-Coumaroylprunin	Phenylpropanoids and polyketides	Flavonoids	Flavonoid glycosides	492616	577315	0
Fagopyritol B3	Organic oxygen compounds	Organooxygen compounds	Carbohydrates and carbohydrate conjugates	55178.6	93584.8	0
dUMP	Nucleosides, nucleotides, and analogues	Pyrimidine nucleotides	Pyrimidine deoxyribonucleotides	132229	170735	0
Limocitrin 3-glucoside	Phenylpropanoids and polyketides	Flavonoids	Flavonoid glycosides	141061	174761	0
Kaempferide 3-rhamnoside-7-(6''-succinylglucoside)	Lipids and lipid-like molecules	Polyketides	Flavonoids	127343	166475	0
(25R)-11alpha,20,26-trihydroxyecdysone	Lipids and lipid-like molecules	Sterol Lipids	Sterols	63177.7	22451.3	0
Zopiclone	Organoheterocyclic compounds	Pyrrolopyrazines	Cyclopyrrolones	870165	952891	0
L-Histidinol	Organic nitrogen compounds	Organonitrogen compounds	Amines	1.87065e+06	2.0468e+06	0
Sodium Tetradecyl Sulfate	Organic acids and derivatives	Organic sulfuric acids and derivatives	Sulfuric acid esters	166933	202728	0
3-O-beta-D-Galactopyranosyl-L-arabinose	Organic oxygen compounds	Organooxygen compounds	Carbohydrates and carbohydrate conjugates	940854	1.10857e+06	0
Pinostrobin 5-glucoside	Phenylpropanoids and polyketides	Flavonoids	Flavonoid glycosides	73336.6	34551.3	0
(3b,5a,25R)-3-Hydroxyspirostan-6-one 3-[2-acetylarabinosyl-(1->6)-glucoside]	Lipids and lipid-like molecules	Steroids and steroid derivatives	Steroidal glycosides	89146.7	57819.5	0
Mesoporphyrin IX	Organoheterocyclic compounds	Tetrapyrroles and derivatives	Porphyrins	84711.8	125837	0
SM(d18:1/24:1(15Z))	Lipids and lipid-like molecules	Sphingolipids	Phosphosphingolipids	331027	551731	0
Kaempferol 3-(2''-galloyl-alpha-L-arabinopyranoside)	Lipids and lipid-like molecules	Polyketides	Flavonoids	192838	142489	0
catechin 3-hexanoate	Lipids and lipid-like molecules	Polyketides	Flavonoids	75489.9	43189.5	0
8,8-Diethoxy-2,6-dimethyl-2-octanol	Organic oxygen compounds	Organooxygen compounds	Alcohols and polyols	506046	550311	0
Lucuminic acid	Organic oxygen compounds	Organooxygen compounds	Carbohydrates and carbohydrate conjugates	167722	207062	0
10Z-Pentacosene	Lipids and lipid-like molecules	Fatty Acyls	Hydrocarbons	2.75543e+06	2.91079e+06	0
Agecorynin C	Lipids and lipid-like molecules	Polyketides	Flavonoids	107691	59454.2	0
Elatoside E	Lipids and lipid-like molecules	Prenol lipids	Triterpenoids	178993	125148	0
3-O-cis-Coumaroylmaslinic acid	Lipids and lipid-like molecules	Prenol lipids	Triterpenoids	246113	306843	0
Pomolic acid	Lipids and lipid-like molecules	Prenol lipids	Triterpenoids	182941	146606	0
JWH 122 3-methylnaphthyl isomer	Unclassified	Unclassified	Unclassified	74874.6	34960.5	0
Ciclesonide	Lipids and lipid-like molecules	Steroids and steroid derivatives	Pregnane steroids	61828.1	15677.8	0
MGDG(20:5(5Z,8Z,11Z,14Z,17Z)/16:3(7Z,10Z,13Z))	Lipids and lipid-like molecules	Glycerolipids	Glycosyldiradylglycerols	99987.5	51454.1	0
Apigenin 7-rhamnoside-4'-rutinoside	Lipids and lipid-like molecules	Polyketides	Flavonoids	2.26563e+06	2.41509e+06	0
Soyasaponin I	Lipids and lipid-like molecules	Prenol lipids	Terpene glycosides	60922.3	31087.8	0
Cellulose propionate	Organic oxygen compounds	Organooxygen compounds	Carbohydrates and carbohydrate conjugates	166983	128290	0
Ceforanide	Organoheterocyclic compounds	Lactams	Beta lactams	120534	160744	0
Amaranthussaponin II	Lipids and lipid-like molecules	Prenol lipids	Terpene glycosides	54137.9	20285.7	0
Physagulin F	Lipids and lipid-like molecules	Steroids and steroid derivatives	Steroid lactones	41359.7	74241.3	0
16-Hydroxy-3-oxo-12-oleanen-28-oic acid	Lipids and lipid-like molecules	Prenol lipids	Triterpenoids	155952	194567	0
10-Hydroxyloganin	Lipids and lipid-like molecules	Prenol lipids	Isoprenoids	108927	77932.6	0
alpha-Spinasterol 3-glucoside	Lipids and lipid-like molecules	Steroids and steroid derivatives	Stigmastanes and derivatives	112077	151438	0
Dibutyl phthalate	Benzenoids	Benzene and substituted derivatives	Benzoic acids and derivatives	1.57459e+06	1.70946e+06	0
PHODA-PI	Lipids and lipid-like molecules	Glycerophospholipids	Oxidized glycerophospholipids	186124	106998	0
Melongoside O	Lipids and lipid-like molecules	Steroids and steroid derivatives	Steroidal glycosides	70407.8	32009.9	0
Vitexin 7-O-glucoside 2''-p-coumarate	Phenylpropanoids and polyketides	Flavonoids	Flavans	70815.7	111762	0
Androsterone sulfate	Lipids and lipid-like molecules	Steroids and steroid derivatives	Sulfated steroids	106926	74964.4	0
(3x,5x,10x)-9,10-Didehydroisohumbertiol O-[rhamnopyranosyl-(1->4)-rhamnopyranosyl-(1->2)-[(E)-feruloyl-(->4)-rhamnosyl-(1->6)]-glucoside]	Lipids and lipid-like molecules	Prenol lipids	Sesquiterpenoids	71165.2	29943.1	0
Mycophenolic acid glucuronide	Organic oxygen compounds	Organooxygen compounds	Carbohydrates and carbohydrate conjugates	60433.5	26309.5	0
Pongamoside C	Lipids and lipid-like molecules	Polyketides	Flavonoids	84108.7	41452.5	0
Soyasaponin III	Lipids and lipid-like molecules	Prenol lipids	Terpene glycosides	59461.6	17650.6	0
Ganoderic acid C2	Lipids and lipid-like molecules	Prenol lipids	Triterpenoids	193912	52645	0
Melongoside F	Lipids and lipid-like molecules	Steroids and steroid derivatives	Steroidal glycosides	48306.4	16634	0
Harmalan	Alkaloids and derivatives	Harmala alkaloids	Unclassified	661628	726954	0
alpha-Elemolic acid	Lipids and lipid-like molecules	Prenol lipids	Triterpenoids	74075.1	110037	36499.1
Gluconasturtiin	Organic oxygen compounds	Organooxygen compounds	Carbohydrates and carbohydrate conjugates	61597.8	52666.1	113644
Tyramine glucuronide	Organic oxygen compounds	Organooxygen compounds	Carbohydrates and carbohydrate conjugates	212491	221744	267775
Vanillic acid glucuronide	Unclassified	Unclassified	Unclassified	6.81662e+06	6.59947e+06	8.0203e+06
Maclurin	Benzenoids	Benzene and substituted derivatives	Benzophenones	187572	181193	231768
Quercetin 3-rhamnosyl-(1->2)-alpha-L-arabinopyranoside	Lipids and lipid-like molecules	Prenol lipids	Terpene glycosides	3.49396e+06	3.37209e+06	2.72754e+06
Glaucarubol 15-O-beta-D-glucopyranoside	Lipids and lipid-like molecules	Fatty Acyls	Fatty acyl glycosides	199221	180369	229488
Kaempferol 3-(4''-p-coumaroylglucoside)	Lipids and lipid-like molecules	Polyketides	Flavonoids	18924.6	5484.08	59557.4
LysoPC(0:0/18:2(9Z,12Z))	Lipids and lipid-like molecules	Glycerophospholipids	Glycerophosphocholines	95717.7	98976	38685.9
Urolithin a 8-glucuronide	Organic oxygen compounds	Organooxygen compounds	Carbohydrates and carbohydrate conjugates	367875	409922	234860
4R,5R,6S-Trihydroxy-2-hydroxymethyl-2-cyclohexen-1-one 6-(2-hydroxy-6-methylbenzoate)	Benzenoids	Benzene and substituted derivatives	Benzoic acids and derivatives	507673	488425	610569
DL-Canadine	Unclassified	Unclassified	Unclassified	72754.6	64240.1	99927.6
Myricetin 3-arabinoside	Phenylpropanoids and polyketides	Flavonoids	Flavonoid glycosides	216045	202364	153080
Samarangenin B	Phenylpropanoids and polyketides	Flavonoids	Biflavonoids and polyflavonoids	384590	401115	217076
(2S,4S)-Monatin	Organic acids and derivatives	Carboxylic acids and derivatives	Amino acids, peptides, and analogues	110564	108868	186256
cis-p-Coumaric acid	Phenylpropanoids and polyketides	Cinnamic acids and derivatives	Hydroxycinnamic acids and derivatives	128585	108437	161756
Patuletin 3-(4''-acetylrhamnoside)-7-(2''',4'''-diacetylrhamnoside)	Lipids and lipid-like molecules	Polyketides	Flavonoids	57144.8	51594.2	93692.7
2-O-alpha-D-Galactopyranosyl-1-deoxynojirimycin	Organic oxygen compounds	Organooxygen compounds	Carbohydrates and carbohydrate conjugates	37812	52191.8	7379.22
Porric acid B	Organoheterocyclic compounds	Benzofurans	Dibenzofurans	1.69346e+06	1.75359e+06	2.03927e+06
Perilloside E	Organic oxygen compounds	Organooxygen compounds	Carbohydrates and carbohydrate conjugates	25889.7	13350	80408.3
Fasciculol C	Lipids and lipid-like molecules	Prenol lipids	Triterpenoids	351796	320559	482162
4-Hydroxy-3-(2-hydroxyethyl)acetophenone 4-glucoside	Organic oxygen compounds	Organooxygen compounds	Carbohydrates and carbohydrate conjugates	355916	400614	306306
Myricetin 3-neohesperidoside	Phenylpropanoids and polyketides	Flavonoids	Flavonoid glycosides	2.34408e+06	2.427e+06	1.9232e+06
Triphenylpropargylphosphonium	Unclassified	Unclassified	Unclassified	128474	104628	167594
Quercetin 3-(2-caffeoylglucuronoside)	Phenylpropanoids and polyketides	Flavonoids	Flavonoid glycosides	79101.9	98589.3	37718.2
Gingerglycolipid B	Lipids and lipid-like molecules	Glycerolipids	Glycosylglycerols	61064.7	84162.4	28613.2
Momordin Ie	Lipids and lipid-like molecules	Prenol lipids	Terpene glycosides	30040	23767.6	77631.9
L-Pipecolic acid	Organic acids and derivatives	Carboxylic acids and derivatives	Amino acids, peptides, and analogues	71245.5	81292.6	120968
methyl 9-(alpha-D-galactosyloxy)nonanoate	Lipids and lipid-like molecules	Fatty Acyls	Fatty acyl glycosides	1.10077e+06	1.06268e+06	1.48015e+06
Neokestose	Organic oxygen compounds	Organooxygen compounds	Carbohydrates and carbohydrate conjugates	5.07056e+06	4.93224e+06	6.07601e+06
Oolonghomobisflavan A	Phenylpropanoids and polyketides	Flavonoids	Flavans	110537	125038	72378.6
2,3,5,6,8,8a-Hexahydro-2,5,5,8a-tetramethyl-7H-1-benzopyran-7-one	Organoheterocyclic compounds	Benzopyrans	Unclassified	252146	220500	342771
PIP(18:1(11Z)/18:3(6Z,9Z,12Z))	Lipids and lipid-like molecules	Glycerophospholipids	Glycerophosphoinositol phosphates	28059.2	2027.31	66470.9
(-)-Epigallocatechin 3-cinnamate	Phenylpropanoids and polyketides	Tannins	Complex tannins	375953	387433	432995
Veranisatin B	Lipids and lipid-like molecules	Prenol lipids	Terpene lactones	956687	1.01688e+06	585195
O-Demethylfonsecin	Organoheterocyclic compounds	Naphthopyrans	Naphthopyranones	84325.3	98590.4	52897.5
Prunin 6''-O-gallate	Phenylpropanoids and polyketides	Flavonoids	Flavonoid glycosides	102046	92788.8	129051
Trilobatin	Phenylpropanoids and polyketides	Flavonoids	Flavonoid glycosides	18958.1	4943.26	47269.3
Apigenin 7-(3''-p-coumaroylglucoside)	Lipids and lipid-like molecules	Polyketides	Flavonoids	180269	169774	222595
Anhydrosophoradiol	Lipids and lipid-like molecules	Prenol lipids	Triterpenoids	794214	751887	614760
15-Hydroxyleptocarpin	Lipids and lipid-like molecules	Prenol lipids	Terpene lactones	134685	129346	64468.4
6-[4-(carboxymethyl)-2-hydroxyphenoxy]-3,4,5-trihydroxyoxane-2-carboxylic acid	Organic oxygen compounds	Organooxygen compounds	Carbohydrates and carbohydrate conjugates	9.037e+06	9.26526e+06	9.91877e+06
methyl 10,12,13,15-bisepidioxy-16-hydroperoxy-8E-octadecenoate	Lipids and lipid-like molecules	Fatty Acyls	Fatty Acids and Conjugates	8.87618e+06	8.50933e+06	1.06107e+07
4-p-Coumaroylquinic acid	Unclassified	Unclassified	Unclassified	195942	200400	290539
Palmitoyl dopamine	Unclassified	Unclassified	Unclassified	77011.5	67476.9	27749.7
Osmanthuside B	Phenylpropanoids and polyketides	Cinnamic acids and derivatives	Hydroxycinnamic acids and derivatives	267465	296777	200408
myristoyl-CoA	Lipids and lipid-like molecules	Fatty Acyls	Fatty acyl thioesters	389206	358199	296958
5-Hydroxymethyl-2-furancarboxaldehyde	Organic oxygen compounds	Organooxygen compounds	Carbonyl compounds	556275	576365	619202
N-Acetylmannosamine	Organic oxygen compounds	Organooxygen compounds	Carbohydrates and carbohydrate conjugates	882150	898513	1.00541e+06
PLC thio-PIP2	Unclassified	Unclassified	Unclassified	43396.4	48882.4	12927.6
7-Hydroxy-2-methyl-4-oxo-4H-1-benzopyran-5-carboxylic acid 7-glucoside	Organic oxygen compounds	Organooxygen compounds	Carbohydrates and carbohydrate conjugates	162237	174275	255971
beta-D-Xylopyranosyl-(1->5)-alpha-L-arabinofuranosyl-(1->3)-L-arabinose	Organic oxygen compounds	Organooxygen compounds	Carbohydrates and carbohydrate conjugates	248324	233515	395254
3-hexanoyl-NBD Cholesterol	Unclassified	Unclassified	Unclassified	894038	823259	627711
ISOXICAM	Unclassified	Unclassified	Unclassified	62365.9	57529.2	112101
Linalool oxide D 3-[apiosyl-(1->6)-glucoside]	Organic oxygen compounds	Organooxygen compounds	Carbohydrates and carbohydrate conjugates	351291	376172	526373
PI(20:3(8Z,11Z,14Z)/0:0)	Lipids and lipid-like molecules	Glycerophospholipids	Glycerophosphoinositols	55531	54306.9	15181.6
Gein	Organic oxygen compounds	Organooxygen compounds	Carbohydrates and carbohydrate conjugates	49552.9	76381.6	15997.7
LysoPC(18:3(6Z,9Z,12Z)/0:0)	Lipids and lipid-like molecules	Glycerophospholipids	Glycerophosphocholines	85499.6	91631.7	39425.1
Pinobanksin 5-[galactosyl-(1->4)-glucoside]	Phenylpropanoids and polyketides	Flavonoids	Flavonoid glycosides	972957	993704	702446
6-Hydroxykaempferol 6-methyl ether 3-(6''-p-coumaroylglucoside)	Lipids and lipid-like molecules	Polyketides	Flavonoids	84155	65234.1	125545
Isovitexin	Lipids and lipid-like molecules	Polyketides	Flavonoids	711543	682177	789844
Quercetagetin 7-(6''-(E)-caffeoylglucoside)	Lipids and lipid-like molecules	Polyketides	Flavonoids	138469	157253	73487.7
Difloxacin	Unclassified	Unclassified	Unclassified	91507.8	86923.6	159230
(+)-7-epi-Syringaresinol 4'-glucoside	Lignans, neolignans and related compounds	Lignan glycosides	Unclassified	67417.9	74179.5	36477.6
2-Hydroxy-imipramine glucuronide	Lipids and lipid-like molecules	Steroids and steroid derivatives	Estrane steroids	16831.5	16660.1	54464.7
Catechin-4beta-ol	Unclassified	Unclassified	Unclassified	6.61346e+07	6.61325e+07	8.11005e+07
LysoPC(18:1(11Z))	Lipids and lipid-like molecules	Glycerophospholipids	Glycerophosphocholines	211126	202395	143861
Degalloyltheaflavonin	Phenylpropanoids and polyketides	Tannins	Complex tannins	165626	161185	53505.2
Epifisetinidol-(4beta->8)-catechin	Phenylpropanoids and polyketides	Flavonoids	Biflavonoids and polyflavonoids	129185	127026	178801
Myricetin 3-rhamnosyl-(1->3)-glucosyl-(1->6)-glucoside	Lipids and lipid-like molecules	Polyketides	Flavonoids	191286	194450	267524
Theacitrin C	Benzenoids	Benzene and substituted derivatives	Benzoic acids and derivatives	444287	510299	203281
Myricetin 3-alpha-L-arabinofuranoside	Lipids and lipid-like molecules	Polyketides	Flavonoids	225388	206205	158973
benfluralin	Unclassified	Unclassified	Unclassified	111029	95990	167860
Mescaline	Unclassified	Unclassified	Unclassified	41097	35037.2	67892.7
L-a-Lysophosphatidylserine	Unclassified	Unclassified	Unclassified	117799	135197	40137.8
2'',3'',6''-Trigalloyliriflophenone 3-C-glucoside	Organic oxygen compounds	Organooxygen compounds	Carbohydrates and carbohydrate conjugates	206237	220530	131547
1,7-Dimethylguanosine	Nucleosides, nucleotides, and analogues	Purine nucleosides	Unclassified	145618	120310	199679
(1R*,2R*,4R*,8S*)-p-Menthane-1,2,8,9-tetrol 9-glucoside	Lipids and lipid-like molecules	Prenol lipids	Terpene glycosides	335861	327024	611462
Apigenin 7-[galactosyl-(1->4)-mannoside]	Phenylpropanoids and polyketides	Flavonoids	Flavonoid glycosides	526524	491039	594001
Guavin B	Phenylpropanoids and polyketides	Tannins	Hydrolyzable tannins	2.81863e+06	3.10565e+06	1.8434e+06
L-Fucose	Organic oxygen compounds	Organooxygen compounds	Carbohydrates and carbohydrate conjugates	170663	156528	198132
Quercetagetin 3'-methyl ether	Lipids and lipid-like molecules	Polyketides	Flavonoids	572270	641507	336318
A,b-Dihydroxyisobutyric acid	Organic acids and derivatives	Hydroxy acids and derivatives	Beta hydroxy acids and derivatives	1.48054e+06	1.49085e+06	1.70499e+06
(3S,7E,9S)-9-Hydroxy-4,7-megastigmadien-3-one 9-glucoside	Lipids and lipid-like molecules	Fatty Acyls	Fatty acyl glycosides	833824	840696	1.06114e+06
1,2,10-Trihydroxydihydro-trans-linalyl oxide 7-O-beta-D-glucopyranoside	Organic oxygen compounds	Organooxygen compounds	Carbohydrates and carbohydrate conjugates	249236	277271	209395
Quercetin 3-(2''-galoylrutinoside)	Lipids and lipid-like molecules	Polyketides	Flavonoids	7.3769e+06	7.2699e+06	4.48821e+06
Trehalulose	Organic oxygen compounds	Organooxygen compounds	Carbohydrates and carbohydrate conjugates	2.61726e+06	2.55963e+06	3.01954e+06
6-Hydroxycyanidin	Unclassified	Unclassified	Unclassified	97229.4	124191	65606.7
Azaleatin 3-rutinoside	Phenylpropanoids and polyketides	Flavonoids	Flavonoid glycosides	355617	408126	229938
6''-O-Malonylwistin	Phenylpropanoids and polyketides	Isoflavonoids	Isoflavonoid O-glycosides	6960.4	5.12209	37794.5
2-Keto-3-deoxy-D-gluconic acid	Organic acids and derivatives	Keto acids and derivatives	Medium-chain keto acids and derivatives	132370	157686	96250.2
(Z)-Resveratrol 4'-glucoside	Phenylpropanoids and polyketides	Stilbenes	Stilbene glycosides	330980	339448	406079
Quercetin 3-(6''-feruloylgalactoside)	Lipids and lipid-like molecules	Polyketides	Flavonoids	517131	571574	322799
Phosphoribosyl formamidocarboxamide	Nucleosides, nucleotides, and analogues	Imidazole ribonucleosides and ribonucleotides	1-ribosyl-imidazolecarboxamides	4.1308e+06	4.024e+06	4.70362e+06
Isopentyl gentiobioside	Lipids and lipid-like molecules	Fatty Acyls	Fatty acyl glycosides	1.02182e+06	1.01253e+06	877633
Angiotensin IV	Nucleosides, nucleotides, and analogues	Purine nucleotides	Purine deoxyribonucleotides	223158	229540	307079
2-[4-(3-Hydroxypropyl)-2-methoxyphenoxy]-1,3-propanediol	Benzenoids	Phenol ethers	Anisoles	116771	120897	54905.5
3-(4-Methyl-3-pentenyl)thiophene	Organoheterocyclic compounds	Heteroaromatic compounds	Unclassified	226731	217773	338979
Niveusin C	Lipids and lipid-like molecules	Prenol lipids	Terpene lactones	1.97742e+06	1.86534e+06	1.08515e+06
THEAFLAVIN DIGALLATE	Unclassified	Unclassified	Unclassified	240748	255542	150416
Nelarabine	Nucleosides, nucleotides, and analogues	Purine nucleosides	Unclassified	238331	230606	401382
3beta-3-Hydroxy-18-lupen-21-one	Lipids and lipid-like molecules	Prenol lipids	Triterpenoids	341720	320537	256222
6''-O-p-Coumaroyltrifolin	Phenylpropanoids and polyketides	Flavonoids	Flavonoid glycosides	56347.3	45014.1	102226
Salicifolioside A	Lipids and lipid-like molecules	Polyketides	Flavonoids	291292	316911	145435
Hydrojuglone glucoside	Organic oxygen compounds	Organooxygen compounds	Carbohydrates and carbohydrate conjugates	150588	154133	244362
(3S,5R,6S,7E,9x)-7-Megastigmene-3,6,9-triol 9-glucoside	Lipids and lipid-like molecules	Fatty Acyls	Fatty acyl glycosides	85432.1	68932.7	118660
Theasinensin A	Phenylpropanoids and polyketides	Tannins	Complex tannins	184502	230308	88655
6''-O-Galloylquercimeritrin	Phenylpropanoids and polyketides	Flavonoids	Flavonoid glycosides	373618	307902	641260
Acetylursolic acid	Lipids and lipid-like molecules	Prenol lipids	Triterpenoids	109567	118117	79947
4'-O-Methylkanzonol W	Phenylpropanoids and polyketides	Isoflavonoids	Pyranoisoflavonoids	123246	127090	173537
(2S)-5,7,3',4'-Tetrahydroxyflavanone 7-(6-galloylglucoside)	Unclassified	Unclassified	Unclassified	17794.6	0.00177992	59274.1
6-[5-(carboxymethyl)-2-hydroxyphenoxy]-3,4,5-trihydroxyoxane-2-carboxylic acid	Organic oxygen compounds	Organooxygen compounds	Carbohydrates and carbohydrate conjugates	2.78213e+06	2.87041e+06	3.25682e+06
LysoPC(18:2(9Z,12Z))	Lipids and lipid-like molecules	Glycerophospholipids	Glycerophosphocholines	289153	294288	123749
Adenosine monophosphate	Nucleosides, nucleotides, and analogues	Purine nucleotides	Purine ribonucleotides	137805	123505	181115
4-AMINOETHYLBENZENESULFONYL FLUORIDE	Unclassified	Unclassified	Unclassified	208475	185726	254986
Hydroxy Ritonavir	Organic acids and derivatives	Hydroxy acids and derivatives	Medium-chain hydroxy acids and derivatives	128945	151955	95377.4
Peonidin	Phenylpropanoids and polyketides	Flavonoids	O-methylated flavonoids	1.05632e+06	981480	1.41665e+06
Gallocatechin 3-O-gallate	Phenylpropanoids and polyketides	Flavonoids	Flavans	1.04662e+08	1.0278e+08	1.14053e+08
N-Acetyl-6-O-L-fucosyl-D-glucosamine	Lipids and lipid-like molecules	Fatty Acyls	Fatty acyl glycosides	110573	96268.5	142259
6-O-p-Coumaroyl-D-glucose	Phenylpropanoids and polyketides	Cinnamic acids and derivatives	Hydroxycinnamic acids and derivatives	187545	182797	257987
Isoquercitrin	Phenylpropanoids and polyketides	Flavonoids	Flavonoid glycosides	2.16645e+06	2.22684e+06	1.69651e+06
Neoeriocitrin	Lipids and lipid-like molecules	Polyketides	Flavonoids	1.28866e+06	1.39657e+06	965356
Perfoliatumin B	Lipids and lipid-like molecules	Polyketides	Flavonoids	315077	339998	193393
L-Tyrosine	Organic acids and derivatives	Carboxylic acids and derivatives	Amino acids, peptides, and analogues	37380.6	33906.6	79934.8
2,4,6-Octatriyn-1-ol	Lipids and lipid-like molecules	Fatty Acyls	Fatty alcohols	56799.7	53627.1	115302
Kaempferol 3-(3''-p-coumarylglucoside)	Lipids and lipid-like molecules	Polyketides	Flavonoids	258110	287561	178092
ensulizole	Unclassified	Unclassified	Unclassified	650339	686097	490481
Tripelennamine	Benzenoids	Benzene and substituted derivatives	Benzylamines	3849.56	11490.4	717619
levan n	Organic oxygen compounds	Organooxygen compounds	Carbohydrates and carbohydrate conjugates	5.25943e+06	5.1218e+06	7.31187e+06
Epigallocatechin-(4beta->8)-epicatechin-3-O-gallate ester	Phenylpropanoids and polyketides	Flavonoids	Biflavonoids and polyflavonoids	3.29646e+06	3.65352e+06	2.01082e+06
Polypodoside C	Lipids and lipid-like molecules	Steroids and steroid derivatives	Steroidal glycosides	27633	19619.3	133843
Norrubrofusarin 6-beta-gentiobioside	Organoheterocyclic compounds	Naphthopyrans	Naphthopyranones	839819	847514	976393
11-Hydroxy-9-tridecenoic acid	Lipids and lipid-like molecules	Fatty Acyls	Fatty acids and conjugates	162398	163961	197957
Nympholide A	Lipids and lipid-like molecules	Polyketides	Flavonoids	1.78376e+07	1.95653e+07	1.17914e+07
4-Methoxybenzyl O-(2-sulfoglucoside)	Organic oxygen compounds	Organooxygen compounds	Carbohydrates and carbohydrate conjugates	121787	105711	66546.1
Nympholide B	Lipids and lipid-like molecules	Polyketides	Flavonoids	177920	212996	127733
Clitocine	Organic oxygen compounds	Organooxygen compounds	Carbohydrates and carbohydrate conjugates	772779	732890	918302
Glucose	Organic oxygen compounds	Organooxygen compounds	Carbohydrates and carbohydrate conjugates	876896	868345	923159
D-Maltose	Organic oxygen compounds	Organooxygen compounds	Carbohydrates and carbohydrate conjugates	6.24529e+06	6.36975e+06	7.33927e+06
Cyclomammeisin	Phenylpropanoids and polyketides	Neoflavonoids	Prenylated neoflavonoids	92231	86768.2	39562.8
DL-2-Aminoadipic acid	Unclassified	Unclassified	Unclassified	265057	280210	234575
4,5-Dihydrovomifoliol	Lipids and lipid-like molecules	Prenol lipids	Sesquiterpenoids	470698	476258	584003
Gibberellin A87	Lipids and lipid-like molecules	Prenol lipids	Diterpenoids	203714	220751	171886
Isorhamnetin 3-(4''',6'''-diacetylglucosyl) (1->3)-galactoside	Lipids and lipid-like molecules	Polyketides	Flavonoids	2.0866e+06	2.18979e+06	1.55126e+06
Cyanidin 7-arabinoside	Phenylpropanoids and polyketides	Flavonoids	Hydroxyflavonoids	128718	115938	69516.4
Cis-zeatin-O-glucoside	Lipids and lipid-like molecules	Fatty Acyls	Fatty acyl glycosides	108663	103675	142154
Delphinidin 3-(acetylglucoside)	Phenylpropanoids and polyketides	Flavonoids	Flavonoid glycosides	217295	238166	104033
Isovanillic acid glucuronide	Unclassified	Unclassified	Unclassified	4.17911e+06	4.09946e+06	4.74721e+06
Dalbergioidin	Phenylpropanoids and polyketides	Isoflavonoids	Isoflavans	103942	106351	151172
Vitexin 2''-O-alpha-D-arabinofuranoside	Lipids and lipid-like molecules	Polyketides	Flavonoids	2.19887e+06	2.10786e+06	2.4777e+06
27-Hydroxyisomangiferolic acid	Lipids and lipid-like molecules	Prenol lipids	Quinone and hydroquinone lipids	95401.6	89720.5	133164
PC(18:3(9Z,12Z,15Z)/0:0)	Lipids and lipid-like molecules	Glycerophospholipids	Glycerophosphocholines	296915	322725	128197
6'-HMG SDG	Lignans, neolignans and related compounds	Lignan glycosides	Unclassified	75940.3	66113.8	124244
19-hydroxy-17-oxoandrost-5-en-3-β-yl sulfate	Unclassified	Unclassified	Unclassified	75051.8	76977.2	119427
2,3-Dihydro-5,5',7,7'-tetrahydroxy-2-(4-hydroxyphenyl)[3,8'-bi-4H-1-benzopyran]-4,4'-dione	Phenylpropanoids and polyketides	Isoflavonoids	Pyranoisoflavonoids	262172	270985	311700
Kaempferol 3-(6G-malonylneohesperidoside)	Lipids and lipid-like molecules	Polyketides	Flavonoids	167057	147178	218262
Gracillin	Lipids and lipid-like molecules	Sterol Lipids	Sterols	63406.8	44078.9	119734
Gibberellin A99	Lipids and lipid-like molecules	Prenol lipids	Diterpenoids	198325	214940	164902
Ent-afzelechin-7-O-beta-D-glucopyranoside	Lipids and lipid-like molecules	Polyketides	Flavonoids	179486	170788	216597
Maltotriose	Organic oxygen compounds	Organooxygen compounds	Carbohydrates and carbohydrate conjugates	1.0355e+06	1.04171e+06	1.50271e+06
trans-p-Menthane-7,8-diol 7-glucoside	Lipids and lipid-like molecules	Prenol lipids	Terpene glycosides	97907.4	81730.9	135324
Flazine	Alkaloids and derivatives	Harmala alkaloids	Unclassified	426289	428313	500668
15-Oxo-21-hydroxymabiogenin 3-[rhamnosyl-(1->6)-glucoside]	Organic oxygen compounds	Organooxygen compounds	Carbonyl compounds	48326.1	42252.9	95597.3
Glucoobtusifolin	Benzenoids	Anthracenes	Anthraquinones	451862	426822	520667
Epigallocatechin gallate	Phenylpropanoids and polyketides	Flavonoids	Flavans	2.69546e+07	2.69037e+07	3.15397e+07
2,5,7,3',4'-Pentahydroxyflavanone 5-O-glucoside	Unclassified	Unclassified	Unclassified	16065.7	8336.59	57772.4
Isosyringinoside	Organic oxygen compounds	Organooxygen compounds	Carbohydrates and carbohydrate conjugates	118948	138614	92195.8
2,6,10,10-Tetramethyl-1-oxaspiro[4.5]decan-6-ol	Organoheterocyclic compounds	Tetrahydrofurans	Unclassified	262635	243707	386024
3,8-Di-C-glucopyranosyldiosmetin	Phenylpropanoids and polyketides	Flavonoids	Flavonoid glycosides	6746.94	452.986	32352.3
8-Prenylquercetin 7,4'-dimethyl ether 3-rhamnosyl-(1->4)-rhamnoside	Lipids and lipid-like molecules	Polyketides	Flavonoids	29011.9	21689.1	68474.1
N4-Acetylcytidine	Nucleosides, nucleotides, and analogues	Pyrimidine nucleosides	Unclassified	63905	41634.5	91044.7
6-[5-(4-carboxy-2-hydroxybutyl)-2-hydroxyphenoxy]-3,4,5-trihydroxyoxane-2-carboxylic acid	Lipids and lipid-like molecules	Saccharolipids	Unclassified	96514.6	81800.3	179831
Theophylline	Organoheterocyclic compounds	Imidazopyrimidines	Purines and purine derivatives	29302.7	20693.4	56096.9
6-Hydroxy-5-methoxyindole glucuronide	Organic oxygen compounds	Organooxygen compounds	Carbohydrates and carbohydrate conjugates	207067	220982	157879
6-O-b-D-Fructofuranosyl-2-deoxy-D-glucose	Organic oxygen compounds	Organooxygen compounds	Carbohydrates and carbohydrate conjugates	1.26092e+06	1.27501e+06	1.40337e+06
5,7-Dihydroxy-3',4'-dimethoxy-8-(3-hydroxy-3-methylbutyl)-isoflavone 7-glucoside	Phenylpropanoids and polyketides	Isoflavonoids	Isoflavonoid O-glycosides	115393	140371	60322.2
Prodelphinidin A2 3'-gallate	Phenylpropanoids and polyketides	Flavonoids	Biflavonoids and polyflavonoids	6.74163e+06	7.13963e+06	4.16637e+06
Chlorogenoquinone	Organic oxygen compounds	Organooxygen compounds	Alcohols and polyols	31431.5	24257.6	64561.3
Succinic anhydride	Organic acids and derivatives	Carboxylic acids and derivatives	Dicarboxylic acids and derivatives	112685	119762	84532.6
Dide-O-methylsimmondsin	Organic oxygen compounds	Organooxygen compounds	Carbohydrates and carbohydrate conjugates	90177.3	107433	30104.6
Castamollissin	Organic oxygen compounds	Organooxygen compounds	Carbohydrates and carbohydrate conjugates	798881	848306	626648
Isoglobotriaose	Lipids and lipid-like molecules	Fatty Acyls	Fatty acyl glycosides	80073.3	73111.2	107801
Ptelatoside B	Organic oxygen compounds	Organooxygen compounds	Carbohydrates and carbohydrate conjugates	13367.3	6679.26	44188.9
Nivalenol	Lipids and lipid-like molecules	Prenol lipids	Sesquiterpenoids	101222	105264	61221.2
Leucomycin a5	Unclassified	Unclassified	Unclassified	72421.4	66772.8	104919
D-Glucarate	Organic oxygen compounds	Organooxygen compounds	Carbohydrates and carbohydrate conjugates	492848	528041	364179
Oolongtheanin	Phenylpropanoids and polyketides	Flavonoids	Flavans	6.02473e+06	6.2081e+06	3.51473e+06
6-Methoxykaempferol 3-glucuronide	Lipids and lipid-like molecules	Polyketides	Flavonoids	801298	843142	630597
Apiin	Phenylpropanoids and polyketides	Flavonoids	Flavonoid glycosides	190576	171384	239303
Citbismine B	Organoheterocyclic compounds	Quinolines and derivatives	Benzoquinolines	211034	188929	282237
Citbismine C	Organoheterocyclic compounds	Quinolines and derivatives	Benzoquinolines	1.05299e+06	1.11355e+06	1.28346e+06
Sphalleroside A	Organic oxygen compounds	Organooxygen compounds	Carbohydrates and carbohydrate conjugates	158065	166973	99312.7
Haplanthin	Lipids and lipid-like molecules	Polyketides	Flavonoids	19836.9	3605.1	68208.2
Lysyltryptophan	Organic acids and derivatives	Carboxylic acids and derivatives	Amino acids, peptides, and analogues	42390	42983.3	79479
Salicylic acid	Benzenoids	Benzene and substituted derivatives	Benzoic acids and derivatives	571890	600828	672372
PG(19:1(9Z)/0:0)	Lipids and lipid-like molecules	Glycerophospholipids	Glycerophosphoglycerols	115171	106385	46110.9
Isorhamnetin 4'-O-glucuronide	Phenylpropanoids and polyketides	Flavonoids	Flavonoid glycosides	875124	951247	715879
Isorhamnetin 3-rhamnosyl-(1->2)-gentiobiosyl-(1->6)-glucoside	Lipids and lipid-like molecules	Polyketides	Flavonoids	714188	753445	416263
(6R)-5,10-methenyltetrahydrofolate	Organoheterocyclic compounds	Pteridines and derivatives	Pterins and derivatives	46469.1	37875.3	73783.8
AMINOHYDROXYBUTYRIC ACID	Unclassified	Unclassified	Unclassified	125603	146966	212624
Glabric acid	Lipids and lipid-like molecules	Prenol lipids	Triterpenoids	738809	684119	205488
Cordycepin	Unclassified	Unclassified	Unclassified	248074	215310	322997
Pentacarboxyl porphyrinogen III	Organoheterocyclic compounds	Tetrapyrroles and derivatives	Porphyrins	133504	161429	103864
3,4-Dihydro-2H-1-benzopyran-2-one	Phenylpropanoids and polyketides	3,4-dihydrocoumarins	Unclassified	2.25527e+06	2.16651e+06	3.33731e+06
9,10-Dihydro-10-(3,4-dihydroxyphenyl)-pyrano[2,3-h]catechin-8-one	Unclassified	Unclassified	Unclassified	989928	1.03905e+06	1.39086e+06
Tricetin	Phenylpropanoids and polyketides	Flavonoids	Flavones	152353	154456	119571
Arabinopyranobiose	Organic oxygen compounds	Organooxygen compounds	Carbohydrates and carbohydrate conjugates	168987	199061	132959
1-Stearoylglycerophosphoserine	Lipids and lipid-like molecules	Glycerophospholipids	Glycerophosphoserines	78534.9	58047.3	22499.6
Dikegulac	Unclassified	Unclassified	Unclassified	67932.3	69754.9	113957
3'-Methoxy-[6]-Gingerdiol 3,5-diacetate	Lipids and lipid-like molecules	Fatty Acyls	Fatty alcohol esters	37707.6	21569.1	65963.9
Palatinose	Unclassified	Unclassified	Unclassified	1.20717e+06	1.1693e+06	1.3291e+06
Glucodistylin	Phenylpropanoids and polyketides	Flavonoids	Flavonoid glycosides	6324.01	0.00177992	37286.6
(1beta,8beta)-1,8-Dihydroxy-3,7(11)-eudesmadien-12,8-olide	Lipids and lipid-like molecules	Prenol lipids	Terpene lactones	70752.5	91588.1	34194.2
Genistein 7-O-glucoside-4'-O-apioside	Lipids and lipid-like molecules	Polyketides	Flavonoids	5.46566e+06	5.16393e+06	6.47938e+06
LysoPC(0:0/16:0)	Lipids and lipid-like molecules	Glycerophospholipids	Glycerophosphocholines	305453	291198	230718
Persiconin	Phenylpropanoids and polyketides	Flavonoids	Flavonoid glycosides	12258.7	1885.37	40891
Isorhamnetin 3-glucuronide	Phenylpropanoids and polyketides	Flavonoids	Flavonoid glycosides	245801	256234	157974
Vitexin	Lipids and lipid-like molecules	Polyketides	Flavonoids	303296	286599	350871
Cellotetraose	Unclassified	Unclassified	Unclassified	605199	639352	960271
Momordin I	Lipids and lipid-like molecules	Prenol lipids	Terpene glycosides	24496.8	25677	100461
2',3',5'-triacetyl-5-Azacytidine	Unclassified	Unclassified	Unclassified	407915	422386	485320
LysoPE(18:2(9Z,12Z)/0:0)	Lipids and lipid-like molecules	Glycerophospholipids	Glycerophosphoethanolamines	81144.9	92029.2	41998.4
(25R)-12alpha-hydroxy-24R,26R-dimethyl-26,27-cyclo-cholest-4-en-3,6-dione	Unclassified	Unclassified	Unclassified	363390	341548	149981
Mesquitol-4beta-ol	Lipids and lipid-like molecules	Polyketides	Flavonoids	2.78721e+07	2.83893e+07	3.52021e+07
Galangin 7-glucoside	Lipids and lipid-like molecules	Polyketides	Flavonoids	64073	45573	90425.1
3,6-Dimethoxy-6'',6''-dimethylpyrano[2,3:7,8]flavone	Unclassified	Unclassified	Unclassified	79566.8	78563.9	44982.1
1-Octen-3-yl primeveroside	Lipids and lipid-like molecules	Fatty Acyls	Fatty acyl glycosides	58639.9	47558.8	99412.4
Jujubasaponin VI	Lipids and lipid-like molecules	Prenol lipids	Triterpenoids	15210.6	11389	43701.1
4,7-Megastigmadien-9-ol	Lipids and lipid-like molecules	Prenol lipids	Sesquiterpenoids	256190	244199	383859
4-O-Methyl-a-D-glucosyl-(1->2)-b-D-xylosyl-(1->4)-D-xylose	Organic oxygen compounds	Organooxygen compounds	Carbohydrates and carbohydrate conjugates	4.11501e+06	4.40724e+06	5.28793e+06
PG(16:1(9Z)/0:0)	Lipids and lipid-like molecules	Glycerophospholipids	Glycerophosphoglycerols	105636	122107	36622.6
Assamicain A	Phenylpropanoids and polyketides	Flavonoids	Flavans	141056	145537	68999.4
L-2-Amino-5-hydroxypentanoic acid	Organic acids and derivatives	Carboxylic acids and derivatives	Amino acids, peptides, and analogues	445826	434496	552626
Assamicain C	Phenylpropanoids and polyketides	Flavonoids	Flavans	1.09222e+07	1.03256e+07	1.22158e+07
Epigallocatechin 3-O-(4-hydroxybenzoate)	Lipids and lipid-like molecules	Polyketides	Flavonoids	442919	461868	540814
Oleoside dimethyl ester	Lipids and lipid-like molecules	Prenol lipids	Terpene glycosides	19505.4	11771.6	44910.6
2-O-Galloylgalactaric acid	Organic oxygen compounds	Organooxygen compounds	Carbohydrates and carbohydrate conjugates	225766	218168	125329
Quercetin 3-glucosyl-(1->2)-rhamnoside	Phenylpropanoids and polyketides	Flavonoids	Flavonoid glycosides	913254	1.03639e+06	584779
oxalyl-CoA	Lipids and lipid-like molecules	Fatty Acyls	Fatty esters	194216	220159	137932
Geniposide	Unclassified	Unclassified	Unclassified	50372.9	73707.2	155191
Benzofuran	Organoheterocyclic compounds	Benzofurans	Unclassified	96972.4	84133	198512
(2S)-5,7,3',4'-Tetrahydroxyflavanone 3'-(6-p-coumaroylglucoside)	Unclassified	Unclassified	Unclassified	388348	434942	599881
(3alphaOH,20S,24S)-3,19:20,24-Diepoxydammarane-3,25-diol	Lipids and lipid-like molecules	Prenol lipids	Terpene glycosides	73359.9	64561.6	103421
Torachrysone 8-beta-gentiobioside	Organic oxygen compounds	Organooxygen compounds	Carbohydrates and carbohydrate conjugates	832204	788666	1.3391e+06
Ethyl 3-O-beta-D-glucopyranosyl-butanoate	Lipids and lipid-like molecules	Fatty Acyls	Fatty acyl glycosides	876665	824798	1.14383e+06
Gladiatoside B3	Phenylpropanoids and polyketides	Flavonoids	Flavonoid glycosides	142714	165298	75429.3
Rifapentine	Organoheterocyclic compounds	Naphthofurans	Unclassified	142050	141911	399797
N5-Acetyl-N2-gamma-L-glutamyl-L-ornithine	Organic acids and derivatives	Carboxylic acids and derivatives	Amino acids, peptides, and analogues	44367.3	25527.2	75000
Carthamidin 6,7-diglucoside	Phenylpropanoids and polyketides	Flavonoids	Flavonoid glycosides	2.94752e+06	2.89793e+06	2.61428e+06
Theaflavin 3,3'-digallate	Phenylpropanoids and polyketides	Flavonoids	Flavans	649522	634172	507044
Ascladiol	Organoheterocyclic compounds	Dihydrofurans	Furanones	421120	439964	485057
Quercetin 3-(6''-malonylglucoside)	Lipids and lipid-like molecules	Polyketides	Flavonoids	335493	342059	290401
Kaempferol 3-O-caffeoyl-sophoroside 7-O-glucoside	Phenylpropanoids and polyketides	Flavonoids	Flavonoid glycosides	38713.3	14214.9	65807.5
Acetildenafil	Benzenoids	Benzene and substituted derivatives	Benzenesulfonamides	92997.3	222314	34230
6,8-Dimethoxy-2,3-trans-2-(4-hydroxy-2,3-dimethoxyphenyl)-9-(5-hydroxy-2-methoxyphenyl)-3-hydroxymethyl-2,3-dihydro-7H-1,4-dioxono[2,3-h]chromene-7-one	Unclassified	Unclassified	Unclassified	15594.2	6150.43	42706.2
Okanin 4'-alpha-L-arabinofuranosyl-(1->4)-glucoside	Lipids and lipid-like molecules	Polyketides	Flavonoids	286382	324021	175965
5a,6a-Epoxy-7E-megastigmene-3b,9e-diol 9-glucoside	Lipids and lipid-like molecules	Fatty Acyls	Fatty acyl glycosides	399342	366121	519714
6-Hydroxykaempferol 3-glucoside	Phenylpropanoids and polyketides	Flavonoids	Flavonoid glycosides	930725	997549	638909
PA(8:0/i-14:0)	Lipids and lipid-like molecules	Glycerophospholipids	Glycerophosphates	189973	176907	51933.2
Mefloquine	Organoheterocyclic compounds	Quinolines and derivatives	4-quinolinemethanols	80966.4	69311.9	107912
16alpha-hydroxygypsogenic acidid	Lipids and lipid-like molecules	Prenol lipids	Isoprenoids	224973	214361	98534.4
Phenol glucuronide	Organic oxygen compounds	Organooxygen compounds	Carbohydrates and carbohydrate conjugates	448434	465605	365431
Arginylisoleucine	Organic acids and derivatives	Carboxylic acids and derivatives	Amino acids, peptides, and analogues	25651.4	18679.2	59464
Alpha-Trisaccharide	Organic oxygen compounds	Organooxygen compounds	Carbohydrates and carbohydrate conjugates	14586.6	10127.1	45287.6
5-Megastigmen-7-yne-3,9-diol 3-glucoside	Organic oxygen compounds	Organooxygen compounds	Carbohydrates and carbohydrate conjugates	401567	432271	521085
3-Acetyl-1-tigloylazadirachtinin	Lipids and lipid-like molecules	Prenol lipids	Isoprenoids	40142.2	30866.2	70907.7
Triphyllin B	Lipids and lipid-like molecules	Polyketides	Flavonoids	165345	187473	109210
2-Fucosyllactose	Organic oxygen compounds	Organooxygen compounds	Carbohydrates and carbohydrate conjugates	131447	150449	193527
Herbacetin 4'-glucoside	Lipids and lipid-like molecules	Polyketides	Flavonoids	1.25686e+06	1.33643e+06	919063
Tetranor-PGFM	Lipids and lipid-like molecules	Fatty Acyls	Eicosanoids	122123	122292	157693
2-Aminoanthraquinone	Unclassified	Unclassified	Unclassified	222880	200443	272812
N-(1-Deoxy-1-fructosyl)threonine	Organic oxygen compounds	Organooxygen compounds	Carbohydrates and carbohydrate conjugates	47258.2	31071.9	96123.1
Jaceidin	Phenylpropanoids and polyketides	Flavonoids	O-methylated flavonoids	65876.3	63300.5	108359
Myricetin 3-xylosyl-(1->2)-rhamnoside	Lipids and lipid-like molecules	Polyketides	Flavonoids	311559	322807	224958
b-D-Xylopyranosyl-(1->4)-a-L-rhamnopyranosyl-(1->2)-L-arabinose	Organic oxygen compounds	Organooxygen compounds	Carbohydrates and carbohydrate conjugates	189648	166694	286358
SR 49498	Benzenoids	Benzene and substituted derivatives	Biphenyls and derivatives	111105	274136	50513
13(S)-HOTrE	Unclassified	Unclassified	Unclassified	53369.1	0	25697.3
gamma-Glutamylhydroxyproline	Organic acids and derivatives	Carboxylic acids and derivatives	Amino acids, peptides, and analogues	54270.6	0	24847.2
Quinolacetic acid	Organic oxygen compounds	Organooxygen compounds	Alcohols and polyols	113752	0	146950
(2R,6x)-7-Methyl-3-methylene-1,2,6,7-octanetetrol 2-glucoside	Lipids and lipid-like molecules	Fatty Acyls	Fatty acyl glycosides	469952	0	414628
4-Hydroxybenzaldehyde	Organic oxygen compounds	Organooxygen compounds	Carbonyl compounds	30182.6	0	57154.4
Enterodiol sulfate	Unclassified	Unclassified	Unclassified	206691	0	178404
5-(3E-Pentenyl)tetrahydro-2-oxo-3-furancarboxylic acid	Organoheterocyclic compounds	Lactones	Gamma butyrolactones	108414	0	60086.8
7-Epiloganin tetraacetate	Lipids and lipid-like molecules	Prenol lipids	Isoprenoids	323890	0	363490
1-O-2'-Hydroxy-4'-methoxycinnamoyl-b-D-glucose	Phenylpropanoids and polyketides	Cinnamic acids and derivatives	Hydroxycinnamic acids and derivatives	124861	0	180617
Apiosylglucosyl 4-hydroxybenzoate	Organic oxygen compounds	Organooxygen compounds	Carbohydrates and carbohydrate conjugates	60980.6	0	21385.5
trans-p-Menthane-1,7,8-triol 8-glucoside	Organic oxygen compounds	Organooxygen compounds	Carbohydrates and carbohydrate conjugates	14937.7	0	39748.9
Formononetin 7-O-rutinoside	Lipids and lipid-like molecules	Polyketides	Flavonoids	58328.1	0	31831.3
Mahaleboside	Phenylpropanoids and polyketides	Coumarins and derivatives	Coumarin glycosides	137309	0	176862
Myricetin 7-methyl ether 3,4'-di-O-alpha-L-rhamnopyranoside	Lipids and lipid-like molecules	Polyketides	Flavonoids	44060.8	0	72841.2
Glucobrassicin	Organic oxygen compounds	Organooxygen compounds	Carbohydrates and carbohydrate conjugates	61233.3	0	91517.7
3'',6''-Di-O-p-coumaroyltrifolin	Phenylpropanoids and polyketides	Flavonoids	Flavonoid glycosides	48024	0	82379.4
3beta-Hydroxy-22(30)-hopen-29-al	Benzenoids	Naphthalenes	Naphthalene sulfonic acids and derivatives	2.78365e+06	0	2.19102e+06
2(R)-Hydroxyadipic acid	Lipids and lipid-like molecules	Fatty Acyls	Fatty acids and conjugates	300180	0	355807
AICAR	Nucleosides, nucleotides, and analogues	Imidazole ribonucleosides and ribonucleotides	1-ribosyl-imidazolecarboxamides	142999	0	117389
2,3,4-Trihydroxybenzoic acid	Benzenoids	Benzene and substituted derivatives	Benzoic acids and derivatives	184769	0	216787
Mannan	Organic oxygen compounds	Organooxygen compounds	Carbohydrates and carbohydrate conjugates	42266	0	86652.4
D-Galactose	Organic oxygen compounds	Organooxygen compounds	Carbohydrates and carbohydrate conjugates	1.965e+06	0	2.14315e+06
Salicylic acid beta-D-glucoside	Organic oxygen compounds	Organooxygen compounds	Carbohydrates and carbohydrate conjugates	199195	0	257937
Vanilloside	Organic oxygen compounds	Organooxygen compounds	Carbohydrates and carbohydrate conjugates	112842	0	80929.9
1-(Malonylamino)cyclopropanecarboxylic acid	Organic acids and derivatives	Carboxylic acids and derivatives	Amino acids, peptides, and analogues	95711.8	0	65413.1
Sandosapogenol	Lipids and lipid-like molecules	Prenol lipids	Triterpenoids	1.13387e+06	0	959124
5,3',4'-Trihydroxy-7-methoxy-4-phenylcoumarin 5-O-xylosyl-(1->6)-glucoside	Unclassified	Unclassified	Unclassified	6.35945e+06	0	6.91953e+06
Salviaflaside	Organic oxygen compounds	Organooxygen compounds	Carbohydrates and carbohydrate conjugates	34541.4	0	60276.4
LY255283	Unclassified	Unclassified	Unclassified	264986	0	221747
2-Methoxyestrone 3-glucuronide	Lipids and lipid-like molecules	Steroids and steroid derivatives	Steroidal glycosides	94449.4	0	64898.4
PA(15:0/20:3(5Z,8Z,11Z))	Lipids and lipid-like molecules	Glycerophospholipids	Glycerophosphates	5067.37	0	38931.1
Amidosulfuron	Unclassified	Unclassified	Unclassified	59545.3	0	86886.3
Licorice glycoside B	Phenylpropanoids and polyketides	Flavonoids	Flavonoid glycosides	149635	0	181214
Ibandronate	Organic acids and derivatives	Organic phosphonic acids and derivatives	Bisphosphonates	43832.5	0	77362.6
epi-Tumonoic Acid D	Unclassified	Unclassified	Unclassified	80512	0	47375.1
PI(12:0/14:1(9Z))	Lipids and lipid-like molecules	Glycerophospholipids	Glycerophosphoinositols	45684.9	0	19189
3,7-Dihydroxy-25-methoxycucurbita-5,23-dien-19-al	Lipids and lipid-like molecules	Steroids and steroid derivatives	Cucurbitacins	110391	0	147402
Tumonoic Acid H	Unclassified	Unclassified	Unclassified	93943.2	0	57642.6
Thidiazuron	Unclassified	Unclassified	Unclassified	3.9722e+06	0	3.67915e+06
(7'x,8'x)-4,7'-Epoxy-3,8'-bilign-7-ene-3,5'-dimethoxy-4',9,9'-triol	Phenylpropanoids and polyketides	2-arylbenzofuran flavonoids	Unclassified	63238	0	34748.7
PG(O-18:0/0:0)	Lipids and lipid-like molecules	Glycerophospholipids	Glycerophosphoglycerols	67542.3	0	40774.2
L-Gulonolactone	Organoheterocyclic compounds	Lactones	Gamma butyrolactones	215391	0	183243
(2R)-2-Hydroxy-2-(4-hydroxyphenyl)ethyl glucosinolate	Organic oxygen compounds	Organooxygen compounds	Carbohydrates and carbohydrate conjugates	93900.9	0	54769.9
Tyrosyl-Histidine	Organic acids and derivatives	Carboxylic acids and derivatives	Amino acids, peptides, and analogues	108038	0	81761.2
FRAXETIN	Unclassified	Unclassified	Unclassified	160447	0	124169
Delphinidin 3-(2''-galloylgalactoside)	Unclassified	Unclassified	Unclassified	57172.4	0	88056.7
Silymonin	Organoheterocyclic compounds	Benzodioxoles	Unclassified	151364	0	108245
O-Ethyl-4-[(2',3',4'-tri-O-acetyl-alpha-L-rhamnosyloxy)benzyl]thiocarbamate	Organic oxygen compounds	Organooxygen compounds	Carbohydrates and carbohydrate conjugates	232667	0	185280
Rubinic acid	Lipids and lipid-like molecules	Prenol lipids	Triterpenoids	70881.2	0	44077.1
4-O-beta-D-Glucopyranuronosyl-L-fucose	Organic oxygen compounds	Organooxygen compounds	Carbohydrates and carbohydrate conjugates	119576	0	88691.5
Paraoxon	Benzenoids	Benzene and substituted derivatives	Nitrobenzenes	305277	0	358154
D-Arabinono-1,4-lactone	Unclassified	Unclassified	Unclassified	115859	0	165384
4-Megastigmene-6a,9R-diol 9-[apiosyl-(1->6)-glucoside]	Lipids and lipid-like molecules	Fatty Acyls	Fatty acyl glycosides	1.10455e+06	0	1.24946e+06
3-Hydroxynevirapine glucuronide	Organic oxygen compounds	Organooxygen compounds	Carbohydrates and carbohydrate conjugates	50240.8	0	92671
PG(14:1(9Z)/13:0)	Lipids and lipid-like molecules	Glycerophospholipids	Glycerophosphoglycerols	64713.7	0	34733
5-O-a-L-Arabinofuranosyl-L-arabinose	Organic oxygen compounds	Organooxygen compounds	Carbohydrates and carbohydrate conjugates	126549	0	155476
Portulacaxanthin II	Organic acids and derivatives	Carboxylic acids and derivatives	Amino acids, peptides, and analogues	24023.8	0	52011.2
Clausarinol	Phenylpropanoids and polyketides	Coumarins and derivatives	Pyranocoumarins	256665	0	361165
D-Pinitol	Organic oxygen compounds	Organooxygen compounds	Alcohols and polyols	100787	0	57561
Curdione	Lipids and lipid-like molecules	Prenol lipids	Sesquiterpenoids	152336	0	186777
Drotaverine	Organoheterocyclic compounds	Tetrahydroisoquinolines	Unclassified	93124.6	0	46014.8
Niaziminin A	Organic oxygen compounds	Organooxygen compounds	Carbohydrates and carbohydrate conjugates	298034	0	261100
2,5-Dihydroxybenzaldehyde	Organic oxygen compounds	Organooxygen compounds	Carbonyl compounds	223569	0	265575
CL(8:0/10:0/12:0/15:0)	Lipids and lipid-like molecules	Glycerophospholipids	Glycerophosphoglycerophosphoglycerols	37918.6	0	8534.75
Zaragozic acid A	Lipids and lipid-like molecules	Polyketides	Other Polyketides	123782	0	89692.4
Vicenin	Phenylpropanoids and polyketides	Flavonoids	Flavonoid glycosides	80887.9	0	39306.9
Hydroxypelenolide	Lipids and lipid-like molecules	Prenol lipids	Terpene lactones	43990.6	0	16922.6
(-)-Epicatechin 3-O-gallate	Phenylpropanoids and polyketides	Flavonoids	Flavans	1.96733e+07	0	2.14383e+07
Zizybeoside I	Organic oxygen compounds	Organooxygen compounds	Carbohydrates and carbohydrate conjugates	224045	0	253539
9,10-Dihydro-10-(4-hydroxyphenyl)-pyrano[2,3-h]epicatechin-8-one	Unclassified	Unclassified	Unclassified	136881	0	169118
Isolariciresinol 9'-O-beta-D-glucoside	Lignans, neolignans and related compounds	Lignan glycosides	Unclassified	283572	0	244218
3-Demethylsimmondsin 2'-(Z)-ferulate	Phenylpropanoids and polyketides	Cinnamic acids and derivatives	Hydroxycinnamic acids and derivatives	85799.6	0	57050.2
Thaumatin b, recombinant	Benzenoids	Benzene and substituted derivatives	Benzenesulfonamides	66001.3	0	98826
Gibberellin A43	Lipids and lipid-like molecules	Prenol lipids	Diterpenoids	128339	0	101491
16,18-Oxo-18-CoA-dinor-LTE4	Lipids and lipid-like molecules	Fatty Acyls	Fatty acyl thioesters	16171.6	0	60002.4
Cynaroside A	Lipids and lipid-like molecules	Prenol lipids	Terpene lactones	2.03232e+06	0	2.12892e+06
PKOHA-PG	Lipids and lipid-like molecules	Glycerophospholipids	Oxidized glycerophospholipids	48655.3	0	11629.9
L-Arginine	Organic acids and derivatives	Carboxylic acids and derivatives	Amino acids, peptides, and analogues	17223.6	0	42365.5
Dihydromelilotoside	Organic oxygen compounds	Organooxygen compounds	Carbohydrates and carbohydrate conjugates	171888	0	209915
PG(18:4(6Z,9Z,12Z,15Z)/0:0)	Lipids and lipid-like molecules	Glycerophospholipids	Glycerophosphoglycerols	37652	0	10340.8
3,3'-Bisjuglone	Benzenoids	Naphthalenes	Naphthoquinones	51372.3	0	85689.3
1-O-Galloylglycerol	Benzenoids	Benzene and substituted derivatives	Benzoic acids and derivatives	149700	0	116473
PA(10:0/i-12:0)	Lipids and lipid-like molecules	Glycerophospholipids	Glycerophosphates	45448.6	0	8699.82
7-Hydroxyterpineol 8-glucoside	Organic oxygen compounds	Organooxygen compounds	Carbohydrates and carbohydrate conjugates	67261.6	0	106084
Demeton-S	Unclassified	Unclassified	Unclassified	78456.9	0	113688
Ganoderiol I	Lipids and lipid-like molecules	Prenol lipids	Triterpenoids	593836	0	509301
Okanin 4'-O-(2''-O-caffeoyl-6''-O-p-coumaroylglucoside)	Lipids and lipid-like molecules	Polyketides	Flavonoids	17225.7	0	47774.8
N-(1-Deoxy-1-fructosyl)leucine	Organic acids and derivatives	Carboxylic acids and derivatives	Amino acids, peptides, and analogues	47950.1	0	21930.7
3-O-p-Coumaroylquinic acid	Organic oxygen compounds	Organooxygen compounds	Alcohols and polyols	71576.6	0	111201
6-Heptenyl glucosinolate	Organic oxygen compounds	Organooxygen compounds	Carbohydrates and carbohydrate conjugates	97480.7	0	127206
Tetronasin	Lipids and lipid-like molecules	Prenol lipids	Terpene glycosides	119173	0	77228.8
8-Butanoylneosolaniol	Lipids and lipid-like molecules	Fatty Acyls	Fatty acid esters	291273	0	251235
(E)-6-Methyl-6-(5-methyl-2-furanyl)-3-hepten-2-one	Organoheterocyclic compounds	Heteroaromatic compounds	Unclassified	105655	0	65300.7
Lucyin A	Lipids and lipid-like molecules	Prenol lipids	Triterpenoids	42891.8	0	8516.16
Mabioside C	Lipids and lipid-like molecules	Prenol lipids	Terpene glycosides	179286	0	133916
Linalool 3,7-oxide beta-primeveroside	Organic oxygen compounds	Organooxygen compounds	Carbohydrates and carbohydrate conjugates	123349	0	155952
5-Megastigmen-7-yne-3,9-diol 9-glucoside	Lipids and lipid-like molecules	Fatty Acyls	Fatty acyl glycosides	72386	0	103744
Lepidimoic acid	Organic oxygen compounds	Organooxygen compounds	Carbohydrates and carbohydrate conjugates	103537	0	58843.8
3,4',5,6,8-Pentamethoxyflavone	Phenylpropanoids and polyketides	Flavonoids	O-methylated flavonoids	0	17210.7	67506.7
Quercetin 3-methyl ether 3'-glucoside	Lipids and lipid-like molecules	Polyketides	Flavonoids	0	91339.7	40893.5
Dilacor XR	Organoheterocyclic compounds	Benzothiazepines	Unclassified	0	117318	73806.1
Citrusin D	Lipids and lipid-like molecules	Fatty Acyls	Fatty acyl glycosides	0	702339	483510
Gallocatechin-(4alpha->8)-epigallocatechin	Lipids and lipid-like molecules	Polyketides	Flavonoids	0	2.2934e+06	1.77195e+06
7-O-Methyltectorigenin 4'-O-gentiobioside	Lipids and lipid-like molecules	Polyketides	Flavonoids	0	78868.8	41020.5
(±)-Taxifolin	Unclassified	Unclassified	Unclassified	0	132285	81007.2
Isodesmosine	Organic acids and derivatives	Carboxylic acids and derivatives	Tetracarboxylic acids and derivatives	0	123979	165672
Galα(1-3)[Fucα(1-2)]Galβ(1-4)Glcβ-Sp	Unclassified	Unclassified	Unclassified	0	105494	68486.4
Daucic acid	Organic acids and derivatives	Hydroxy acids and derivatives	Beta hydroxy acids and derivatives	0	327615	289289
(+)-Abscisic Acid	Lipids and lipid-like molecules	Prenol lipids	Sesquiterpenoids	0	62885.1	24257.5
3-Dehydroquinic acid	Organic acids and derivatives	Hydroxy acids and derivatives	Alpha hydroxy acids and derivatives	0	57357.2	22832.8
Oxidized glutathione	Organic acids and derivatives	Carboxylic acids and derivatives	Amino acids, peptides, and analogues	0	76380.8	40778.6
2-Cinnamoyl-1-galloyl-beta-D-glucopyranose	Phenylpropanoids and polyketides	Tannins	Unclassified	0	189105	246094
Zeravschanoside	Lipids and lipid-like molecules	Polyketides	Flavonoids	0	108632	151802
ZAPRINAST	Unclassified	Unclassified	Unclassified	0	47289.6	81965.8
Demecarium	Benzenoids	Benzene and substituted derivatives	Phenoxy compounds	0	12132.8	46220.4
Quinquenoside I	Lipids and lipid-like molecules	Prenol lipids	Triterpenoids	0	161141	235311
Nostoxanthin sulfate	Lipids and lipid-like molecules	Prenol lipids	Isoprenoids	0	25761.5	68266.4
Lipoyl-GMP	Nucleosides, nucleotides, and analogues	Purine nucleotides	Purine ribonucleotides	0	54223.8	18593.8
CAY10576	Unclassified	Unclassified	Unclassified	0	806763	908371
CAY10573	Unclassified	Unclassified	Unclassified	0	13431.3	49855.7
Rheinoside A	Organic oxygen compounds	Organooxygen compounds	Carbohydrates and carbohydrate conjugates	0	247997	150780
PGP(18:0/18:1(11Z))	Lipids and lipid-like molecules	Glycerophospholipids	Glycerophosphoglycerophosphates	0	18249.1	52837.6
Rutagravine	Organoheterocyclic compounds	Quinolines and derivatives	Benzoquinolines	0	13962.9	47189.9
Kaempferol 3-[glucosyl-(1->3)-rhamnosyl-(1->2)-[rhamnosyl-(1->6)-galactoside]]	Phenylpropanoids and polyketides	Flavonoids	Flavonoid glycosides	0	189358	150390
Colchicine	Hydrocarbon derivatives	Tropones	Unclassified	0	27884.1	62853.8
(S)-2-Hydroxy-2-phenylacetonitrile O-[b-D-apiosyl-(1->2)-b-D-glucoside]	Organic oxygen compounds	Organooxygen compounds	Carbohydrates and carbohydrate conjugates	0	62836.1	28362.8
Carbimazole	Organoheterocyclic compounds	Azoles	Imidazoles	0	160101	119969
1-Methyladenosine	Nucleosides, nucleotides, and analogues	Purine nucleosides	Unclassified	0	108479	146927
Phaseolic acid	Organic acids and derivatives	Keto acids and derivatives	Medium-chain keto acids and derivatives	0	225343	263954
Sialyl-Lewis X	Organic oxygen compounds	Organooxygen compounds	Carbohydrates and carbohydrate conjugates	0	302240	249152
19-dimethylarsinoyl-nonadecanoic acid	Lipids and lipid-like molecules	Fatty Acyls	Other Fatty Acyls	0	82012.5	125070
Adlupone	Organic oxygen compounds	Organooxygen compounds	Carbonyl compounds	0	19541.3	58510.4
3-hydroxy-5,9,17-trioxo-4,5:9,10-disecoandrosta-1(10),2-dien-4-oate	Unclassified	Unclassified	Unclassified	0	99612.7	61094.3
Ganoderic acid N	Lipids and lipid-like molecules	Prenol lipids	Triterpenoids	0	73164.5	17873.1
Hordatine B	Phenylpropanoids and polyketides	2-arylbenzofuran flavonoids	Unclassified	0	201985	158829
(R)-Lisofylline	Unclassified	Unclassified	Unclassified	0	49676.7	92287.6
secologanin	Lipids and lipid-like molecules	Prenol lipids	Isoprenoids	0	297746	258731
Acetylhomoserine	Organic acids and derivatives	Carboxylic acids and derivatives	Amino acids, peptides, and analogues	0	123966	89949.8
Isorhamnetin 3-(6''-galloylglucoside)	Lipids and lipid-like molecules	Polyketides	Flavonoids	0	799492	697670
Kaempferol 3-[2''',3''',4'''-triacetyl-alpha-L-arabinopyranosyl-(1->6)-glucoside]	Lipids and lipid-like molecules	Polyketides	Flavonoids	0	87786.4	48716.8
OLMESARTAN MEDOXOMIL	Benzenoids	Benzene and substituted derivatives	Biphenyls and derivatives	0	19189.3	51153.5
Miscanthoside	Phenylpropanoids and polyketides	Flavonoids	Flavonoid glycosides	0	119880	63132.5
beta-D-3-Ribofuranosyluric acid	Organoheterocyclic compounds	Imidazopyrimidines	Purines and purine derivatives	0	80352.2	45725.6
Safflor Yellow A	Phenylpropanoids and polyketides	Cinnamic acids and derivatives	Hydroxycinnamic acids and derivatives	0	1.84016e+06	1.61017e+06
Luteolin 6-C-glucoside 8-C-arabinoside	Phenylpropanoids and polyketides	Flavonoids	Flavonoid glycosides	0	3406	34859.1
Physalin L	Lipids and lipid-like molecules	Steroids and steroid derivatives	Physalins and derivatives	0	37975.5	5122.15
5,6,7,3',4',5'-Hexamethoxyflavanone	Unclassified	Unclassified	Unclassified	0	78527.5	124378
beta-Glucogallin	Phenylpropanoids and polyketides	Tannins	Unclassified	0	379877	339229
Lucyoside M	Lipids and lipid-like molecules	Prenol lipids	Terpene glycosides	0	10872.3	44976.5
N-Methylglutamic acid	Organic acids and derivatives	Carboxylic acids and derivatives	Amino acids, peptides, and analogues	0	272435	228330
Luteolin	Phenylpropanoids and polyketides	Flavonoids	Flavones	0	103929	48109.8
Lucyoside R	Lipids and lipid-like molecules	Prenol lipids	Terpene glycosides	0	19615.4	63070.1
11-Hydroxyprogesterone 11-glucuronide	Lipids and lipid-like molecules	Steroids and steroid derivatives	Steroidal glycosides	0	631963	728096
Mirificin	Lipids and lipid-like molecules	Polyketides	Flavonoids	0	120543	156245
6-(2-amino-2-carboxyethyl)-4-hydroxybenzothiazole	Organic acids and derivatives	Carboxylic acids and derivatives	Amino acids, peptides, and analogues	0	59467.5	27649.3
Aflatoxin B1exo-8,9-epoxide-GSH	Phenylpropanoids and polyketides	Coumarins and derivatives	Furanocoumarins	0	128794	164759
Hovenidulcioside B2	Lipids and lipid-like molecules	Prenol lipids	Terpene glycosides	0	5207.46	51491.2
PC(2:0/0:0)	Lipids and lipid-like molecules	Glycerophospholipids	Glycerophosphocholines	0	224778	181439
O-Ethylcubebin	Lignans, neolignans and related compounds	Furanoid lignans	Tetrahydrofuran lignans	0	148556	108617
Sericoside	Lipids and lipid-like molecules	Prenol lipids	Triterpenoids	0	14263.3	49085.7
Isoetin 2'-(4''-acetylxyloside)	Lipids and lipid-like molecules	Polyketides	Flavonoids	0	148230	184586
Myricetin 7-glucoside	Lipids and lipid-like molecules	Polyketides	Flavonoids	0	113016	165777
Licoagroside B	Lipids and lipid-like molecules	Saccharolipids	Unclassified	0	60183.6	23665.2
Quercetin 3-(2''-p-coumarylglucoside)	Lipids and lipid-like molecules	Polyketides	Flavonoids	0	186130	133597
3-Isopropylmalic acid	Lipids and lipid-like molecules	Fatty Acyls	Fatty acids and conjugates	0	57552.9	22918.7
Riboflavin	Organoheterocyclic compounds	Pteridines and derivatives	Alloxazines and isoalloxazines	0	170888	133264
Jujuboside A1	Lipids and lipid-like molecules	Prenol lipids	Triterpenoids	0	88864.4	49752.8
Epicatechin 3-O-gallate-(4beta->6)-epigallocatechin 3-O-gallate	Phenylpropanoids and polyketides	Flavonoids	Biflavonoids and polyflavonoids	0	1.14554e+06	631525
Alliospiroside D	Organic oxygen compounds	Organooxygen compounds	Carbonyl compounds	0	15124	50779.9
(R)-Bitalin A	Benzenoids	Benzene and substituted derivatives	Acetophenones	0	113942	76862.2
Yayoisaponin C	Lipids and lipid-like molecules	Steroids and steroid derivatives	Steroidal glycosides	0	1446.62	34221.3
1,2,3,4-Tetrahydro-1-[1-hydroxy-3-(4-hydroxyphenyl)-2-propenyl]-7-methoxy-2,6-naphthalenediol	Benzenoids	Tetralins	Unclassified	0	149713	115189
Veranisatin A	Lipids and lipid-like molecules	Prenol lipids	Terpene lactones	0	3991.01	37171.1
Epoxomicin	Unclassified	Unclassified	Unclassified	0	31326.4	70804.2
Robinetin	Lipids and lipid-like molecules	Polyketides	Flavonoids	0	51491.9	88869.8
Furocoumarinic acid glucoside	Organic oxygen compounds	Organooxygen compounds	Carbohydrates and carbohydrate conjugates	0	89853.1	52609.2
Dalpanol O-glucoside	Lipids and lipid-like molecules	Polyketides	Flavonoids	0	32048.9	69138.5
LysoPE(14:0/0:0)	Lipids and lipid-like molecules	Glycerophospholipids	Glycerophosphoethanolamines	0	85920.7	136845
Chicoric acid	Organic acids and derivatives	Carboxylic acids and derivatives	Tetracarboxylic acids and derivatives	0	85758.9	44802.2
Neotheaflavin 3-gallate	Phenylpropanoids and polyketides	Flavonoids	Flavans	0	22364.5	64576.1
Dichotosinin	Lipids and lipid-like molecules	Polyketides	Flavonoids	0	69121.7	28798.9
PA(19:3(10Z,13Z,16Z)/0:0)	Lipids and lipid-like molecules	Glycerophospholipids	Glycerophosphates	0	97099.1	14777.4
5,7-Dimethoxy-2H-chromen-2-one	Phenylpropanoids and polyketides	Coumarins and derivatives	Unclassified	0	55490.7	94170.2
Butyl (S)-3-hydroxybutyrate [arabinosyl-(1->6)-glucoside]	Lipids and lipid-like molecules	Fatty Acyls	Fatty acyl glycosides	0	80514.6	124429
N-Oxide abiraterone sulfate	Lipids and lipid-like molecules	Steroids and steroid derivatives	Sulfated steroids	0	99.0266	33672.6
LUTEOSKYRIN	Unclassified	Unclassified	Unclassified	0	132412	82810.4
Spinacetin 3-glucoside	Phenylpropanoids and polyketides	Flavonoids	Flavonoid glycosides	0	17337.8	53815.3
metampicillin	Unclassified	Unclassified	Unclassified	0	175662	127193
N-Methyl-1-deoxynojirimycin	Organoheterocyclic compounds	Piperidines	Unclassified	0	312424	272696
KDNα2-3Galβ1-4GlcNAcβ-Sp	Unclassified	Unclassified	Unclassified	0	17130.7	50279.1
Correolide	Unclassified	Unclassified	Unclassified	0	61913	13496.3
(8alpha,10beta,11beta)-3-Hydroxy-4,15-dinor-1(5)-xanthen-12,8-olide	Organoheterocyclic compounds	Lactones	Gamma butyrolactones	0	46004.7	84407.2
Eleutheroside B1	Phenylpropanoids and polyketides	Coumarins and derivatives	Coumarin glycosides	0	69139.6	30491.1
Ginsenoside Rh1	Lipids and lipid-like molecules	Prenol lipids	Triterpenoids	0	45328.5	10653.7
Luteolin 4'-glucoside	Phenylpropanoids and polyketides	Flavonoids	Flavonoid glycosides	0	52369.3	90815.7
Alectrol	Organoheterocyclic compounds	Lactones	Gamma butyrolactones	0	37856.1	3430.51
Quercetagetin 3-methyl ether	Lipids and lipid-like molecules	Polyketides	Flavonoids	0	78581.9	38561.7
Melinervin	Lipids and lipid-like molecules	Polyketides	Flavonoids	0	62569.3	26268
Mono-(2-ethyl-5-hydroxyhexyl) phthalate	Benzenoids	Benzene and substituted derivatives	Benzoic acids and derivatives	0	76606.5	42230.7
Erythromycin E	Lipids and lipid-like molecules	Polyketides	Macrolides and lactone polyketides	0	24024.3	65151.5
Adenosine thiamine triphosphate	Nucleosides, nucleotides, and analogues	Purine nucleotides	Purine ribonucleotides	0	178537	218091
Fukinolic acid	Phenylpropanoids and polyketides	Cinnamic acids and derivatives	Hydroxycinnamic acids and derivatives	0	82822.9	118760
D-erythro-Eritadenine	Lipids and lipid-like molecules	Prenol lipids	Triterpenoids	0	10928.3	55689.9
Lariciresinol	Unclassified	Unclassified	Unclassified	0	192685	137805
6''-O-Caffeoylastragalin	Phenylpropanoids and polyketides	Flavonoids	Flavonoid glycosides	0	166996	121482
MET-enkephalin	Unclassified	Unclassified	Unclassified	0	107599	67414.6
Kaempferol	Phenylpropanoids and polyketides	Flavonoids	Flavones	0	37637.9	82455.2
(3b,9R)-5-Megastigmene-3,9-diol 9-[apiosyl-(1->6)-glucoside]	Lipids and lipid-like molecules	Fatty Acyls	Fatty acyl glycosides	0	55857.6	88330.3
Isovitexin 7-O-sulfate	Lipids and lipid-like molecules	Polyketides	Flavonoids	0	0.00177992	31648.9
Annuionone C	Organoheterocyclic compounds	Oxepanes	Unclassified	0	76513.2	111733
Spinasaponin B	Lipids and lipid-like molecules	Prenol lipids	Terpene glycosides	0	48700.1	89884.3
Dehydrophytosphingosine	Organic nitrogen compounds	Organonitrogen compounds	Amines	0	1.02534e+06	966957
D-Ala-D-Ala	Organic acids and derivatives	Carboxylic acids and derivatives	Amino acids, peptides, and analogues	0	74246.2	115306
Glucoberteroin	Unclassified	Unclassified	Unclassified	0	491079	617492
Vitexin-2''-O-rhamnoside	Phenylpropanoids and polyketides	Flavonoids	Flavonoid glycosides	0	1.56401e+07	1.66593e+07
Didanosine	Nucleosides, nucleotides, and analogues	Purine nucleosides	Purine 2',3'-dideoxyribonucleosides	0	44523.9	81759.1
BIFONAZOLE	Benzenoids	Benzene and substituted derivatives	Diphenylmethanes	0	260889	306713
Kaempferol 3-(2'''-caffeoylsophoroside) 7-cellobioside	Phenylpropanoids and polyketides	Flavonoids	Flavonoid glycosides	0	3273.55	38580.5
Dihydrocaffeic acid 3-sulfate	Organic acids and derivatives	Organic sulfuric acids and derivatives	Arylsulfates	0	28462.4	70556.1
2-O-(beta-D-galactopyranosyl-(1->6)-beta-D-galactopyranosyl) 2S-hydroxynonanoic acid	Lipids and lipid-like molecules	Fatty Acyls	Fatty acyl glycosides	0	59334.8	98243.3
5-Hydroxy-7,2',4'-trimethoxy-3',6'-diketoflavone	Unclassified	Unclassified	Unclassified	0	114622	152701
4'-O-methyl-(-)-epicatechin-5-O-beta-glucuronide	Phenylpropanoids and polyketides	Flavonoids	Flavonoid glycosides	0	2268.88	33951
alpha-D-Glucose	Organic oxygen compounds	Organooxygen compounds	Carbohydrates and carbohydrate conjugates	0	1.50563e+06	1.32893e+06
Epigallocatechin 3-O-(3,5-di-O-methylgallate)	Lipids and lipid-like molecules	Polyketides	Flavonoids	0	102759	146166
Isocolumbin	Organoheterocyclic compounds	Naphthopyrans	Unclassified	0	165562	126869
4-Methylumbelliferone glucuronide	Phenylpropanoids and polyketides	Coumarins and derivatives	Coumarin glycosides	0	68557.8	26814.7
